# Supplementary material for: Whole-genome sequencing with long reads reveals complex structure and origin of structural variation in human genetic variations and somatic mutations in cancer
Source: Genome Med. 2021 Apr 29;13:65. doi: 10.1186/s13073-021-00883-1 (PMC8082928; doi:10.1186/s13073-021-00883-1)
Supplement: Supplementary file 2 — Additional file 2: Supplemental Tables. Collection of supplemental Tables. [file 13073_2021_883_MOESM2_ESM.xlsx]

## Sheet: Table S1
Table S1: Clinical and pathological information of liver cancers
Tumor sample ID	Matched normal sample ID	Age	Gender	Virus infection	Reference
RK014_C01	RK014_B	47	M	HBV	Nat Genet 48: 500-509, Nat Genet 48: 500-509
RK019_C	RK019_B	74	M	HCV	Nat Genet 48: 500-509, Nat Genet 48: 500-509
RK020_C	RK020_B	58	M	HBV	Nat Genet 48: 500-509, Nat Genet 48: 500-509
RK067_C	RK067_B	89	M	HCV	Nat Commun 2015, 6:6120, Nat Genet 48: 500-509, Nat Genet 48: 500-509
RK085_C01	RK085_B	65	M	HBV	Nat Genet 48: 500-509, Nat Genet 48: 500-509
RK143_C01	RK143_B	66	M	HCV	Nat Genet 48: 500-509, Nat Genet 48: 500-509
RK147_C01	RK147_B	50	M	HBV	Nat Genet 48: 500-509, Nat Genet 48: 500-509
RK156_C01	RK156_B	74	M	HCV	Nat Genet 48: 500-509, Nat Genet 48: 500-509
RK157_C01	RK157_B	46	M	HBV	Nat Genet 48: 500-509, Nat Genet 48: 500-509
RK167_C01	RK167_B	73	M	HCV	Nat Genet 48: 500-509, Nat Genet 48: 500-509
RK281_C01	RK281_B	65	M	HCV	Nat Genet 48: 500-509, Nat Genet 48: 500-509

## Sheet: Table S2
Table S2: Summary of whole genome sequences
Sample ID	Number of runs	Total number of reads	Average read length (bp)	Average yield/run (Gbp)	Total yield (Gbp)
RK014_B	10	14149171	4500	6.43	64.3
RK014_C	10	13595132	4320	5.94	59.4
RK019_B	13	8661632	4400	2.96923	38.6
RK019_C	10	10868960	5580	6.12	61.2
RK020_B	12	7753660	4880	3.19167	38.3
RK020_C	10	4904955	5970	2.95	29.5
RK067_B	10	9174890	7410	6.85	68.5
RK067_C	10	8217478	6570	5.44	54.4
RK085_B	12	9725583	4750	3.89167	46.7
RK085_C	10	12132545	4750	5.82	58.2
RK143_B	12	10944951	5090	4.68333	56.2
RK143_C	10	10756536	5970	6.47	64.7
RK147_B	10	12526546	4610	5.83	58.3
RK147_C	10	10947047	5380	5.94	59.4
RK156_B	12	11032654	5030	4.66667	56
RK156_C	10	11749374	4760	5.65	56.5
RK157_B	10	9608597	5420	5.25	52.5
RK157_C	10	10422951	6720	7.05	70.5
RK167_B	8	9565281	5370	6.4875	51.9
RK167_C	8	7561837	5910	5.6375	45.1
RK281_B	9	8444748	5970	5.64444	50.8
RK281_C	7	8017995	5450	6.3	44.1
Average	10.1364	1.00347e+07	5400.45	5.41873	53.8682

## Sheet: Table S3
Table S3: Summary of mapping
Sample ID	Total base (Gbp)	Number of reads	Average read length (bp)	Median read length (bp)	Maximum read length (bp)	Number of mapped reads	Number of unmapped reads	Number of split reads	Mapping rate	Total length of aligned bases (Gbp)	Proportion of aligned bases (Gbp)
RK014_B	64.3	14149171	4547.48	4267	244032	11941068	2208103	1312121	0.843941	57.364	0.892131
RK014_C	59.4	13595132	4366.57	4063	494515	11436815	2158317	1184884	0.841243	53.0087	0.892403
RK019_B	38.6	8661632	4454.13	4245	226159	6423173	2238459	805647	0.741566	33.1745	0.859444
RK019_C	61.2	10868960	5634.37	5610	411657	9105353	1763607	1039171	0.837739	54.9985	0.898668
RK020_B	38.3	7753660	4934.36	4718	250927	5961961	1791699	742139	0.768922	33.401	0.872088
RK020_C	29.5	4904955	6020.14	5942	163715	4098359	806596	454502	0.835555	26.8882	0.911463
RK067_B	68.5	9174890	7463.26	7292	233404	8174029	1000861	948080	0.890913	63.4771	0.926674
RK067_C	55.9	8222312	6800.61	6716	398137	7208462	1013850	844105	0.876695	51.297	0.917656
RK085_B	46.7	9725583	4803.08	4422	117639	7724103	2001480	1111395	0.794205	40.6013	0.869407
RK085_C	58.2	12132545	4794.62	4000	175705	9745094	2387451	1070637	0.803219	51.9413	0.892462
RK143_B	56.2	10944951	5135.86	4819	203829	9547265	1397686	1149552	0.872299	50.6241	0.900784
RK143_C	64.7	10756536	6016.1	5882	404260	9298748	1457788	1060370	0.864474	58.9602	0.911286
RK147_B	58.3	12526546	4655.65	4526	324435	10302957	2223589	1247333	0.82249	50.9022	0.873107
RK147_C	59.4	10947047	5430.08	5024	241833	9293531	1653516	1005837	0.848953	53.8545	0.906642
RK156_B	56	11032654	5075.78	4691	96964	9366043	1666611	1181858	0.848938	50.2431	0.897199
RK156_C	56.5	11749374	4805.7	3893	77343	9900056	1849318	1019442	0.842603	51.5194	0.911848
RK157_B	52.5	9608597	5467.89	5139	248645	8201744	1406853	1055550	0.853584	47.3187	0.901309
RK157_C	70.5	10422951	6767.01	6697	307389	9237120	1185831	1025882	0.886229	65.2135	0.925014
RK167_B	51.9	9565281	5423.28	4794	89230	8337564	1227717	935291	0.871649	47.5799	0.916762
RK167_C	45.1	7561837	5959.72	5677	98632	6674790	887047	731309	0.882694	41.0614	0.910452
RK281_B	50.8	8444748	6014.33	5793	237828	6904410	1540338	848915	0.817598	45.061	0.887028
RK281_C	44.1	8017995	5502.97	5437	396139	6253508	1764487	717959	0.779934	37.4716	0.849696
Average	53.9364	1.00349e+07	5457.86	5165.77	247383	8.41528e+06	1.6196e+06	976908	0.83752	48.4528	0.896524

## Sheet: Table S4
Table S4: Number of germline SVs in the 11 individuals
Allele frequency in the 11 indeividuals	Insertion	Deletion	Intra-chromosomal translocation	Inversion
0.0454545	6852	4224	194	54
0.0909091	2726	1636	36	18
0.136364	1484	1047	18	9
0.181818	1021	752	5	6
0.227273	776	673	5	4
0.272727	739	514	4	3
0.318182	581	446	2	4
0.363636	507	376	0	2
0.409091	477	362	0	2
0.454545	443	309	1	3
0.5	309	221	0	1
0.545455	319	196	0	0
0.590909	266	192	0	0
0.636364	227	149	0	0
0.681818	206	138	0	0
0.727273	161	142	0	0
0.772727	133	123	0	0
0.818182	130	134	0	0
0.863636	85	120	0	1
0.909091	68	133	0	0
0.954545	52	141	0	0
1	20	221	0	0
Total	17582	12249	265	107

## Sheet: Table S5
Table S5: List of polymorphic indels in the 11 Japanese individuals
Chr	Start	End	Length	Allele frequency	Filter by short repeat and BLAT	Type based on the reference genome	Inferred event	Breakpoint type of deletion	Insertion length	Homology length	Covered single repeat	Repeat within indel (Repeat, number/proportion of repeat)	Tandem duplicaiton, Processed pseudogene, Templete sequence insertion
chr8	60292437	60292752	316	0.136	-	Deletion	Insertion event	-	-	-	AluYa5/SINE	-/-	-
chr10	1971641	1971768	128	0.182	Filtered	Deletion	ND	-	-	-	-	-	-
chr4	115007565	115010718	3154	0.409	-	Deletion	Deletion event	alt-EJ	0	22	-	LINE,2/0.817	-
chr18	77373402	77373593	192	0.545	Filtered	Deletion	ND	-	-	-	-	-	-
chr10	6206804	6206924	121	0.545	Filtered	Deletion	ND	-	-	-	-	-	-
chr8	96085865	96086220	356	1	-	Deletion	Insertion event	-	-	-	AluYk11/SINE	-/-	-
chr5	1036958	1037089	132	0.273	Filtered	Deletion	ND	-	-	-	-	-	-
chr2	222932650	222932966	317	1	-	Deletion	Insertion event	-	-	-	AluYb8/SINE	-/-	-
chr7	79536017	79536328	312	0.318	-	Deletion	Insertion event	-	-	-	AluY/SINE	-/-	-
chr1	7510012	7511459	1448	0.364	-	Deletion	Deletion event	FoSTeS/MMBIR	15	0	-	DNA,1;LINE,1;SINE,1/0.436	-
chr4	149069431	149071430	2000	0.273	-	Deletion	Deletion event	alt-EJ	0	4	L1MA3/LINE	-/-	-
chr19	51273151	51273464	314	0.182	-	Deletion	Insertion event	-	-	-	AluYa5/SINE	-/-	-
chr2	113393765	113396049	2285	0.455	Filtered	Deletion	ND	-	-	-	-	-	-
chr6	23300151	23300472	322	0.864	-	Deletion	Insertion event	-	-	-	AluY/SINE	-/-	-
chr1	65798239	65798569	331	0.773	-	Deletion	Insertion event	-	-	-	AluYb8/SINE	-/-	-
chr1	216011977	216012149	173	0.773	-	Deletion	ND	-	-	-	-	-	-
chr6	71381787	71381898	112	0.136	Filtered	Deletion	ND	-	-	-	-	-	-
chr14	105110332	105113258	2927	0.136	Filtered	Deletion	ND	-	-	-	-	-	-
chr18	68857166	68857278	113	0.364	Filtered	Deletion	ND	-	-	-	-	-	-
chr20	61585703	61585815	113	0.591	Filtered	Deletion	ND	-	-	-	-	-	-
chr5	2512306	2512440	135	0.136	Filtered	Deletion	ND	-	-	-	-	-	-
chr6	75248084	75248405	322	1	-	Deletion	Insertion event	-	-	-	AluYa5/SINE	-/-	-
chr10	69521432	69531322	9891	0.182	-	Deletion	Deletion event	NA	17	0	-	LTR,1/0.141	-
chr19	20065920	20066232	313	0.136	-	Deletion	Insertion event	-	-	-	AluYa5/SINE	-/-	-
chr15	57989922	57990028	107	0.227	-	Deletion	Insertion event	-	-	-	AluYb8/SINE	-/-	-
chr1	24193862	24197188	3327	0.136	-	Deletion	Deletion event	FoSTeS/MMBIR	15	0	-	DNA,1/0.116	-
chr11	112747024	112747428	405	0.364	-	Deletion	Deletion event	NA	0	0	-	SINE,1/0.645	-
chr20	21305489	21308171	2683	0.727	-	Deletion	Deletion event	NAHR	0	232	-	LINE,2;SINE,3/0.533	-
chr19	41894784	41894921	138	0.136	Filtered	Deletion	ND	-	-	-	-	-	-
chr2	49385761	49386085	325	1	-	Deletion	ND	-	-	-	-	-	-
chrX	115474404	115474751	348	0.818	-	Deletion	Insertion event	-	-	-	AluYb8/SINE	-/-	-
chr21	10755091	10755350	260	0.409	Filtered	Deletion	ND	-	-	-	-	-	-
chr15	82882878	82888927	6050	0.909	-	Deletion	Insertion event	-	-	-	L1HS/LINE	-/-	-
chr14	105459190	105459608	419	0.182	Filtered	Deletion	ND	-	-	-	-	-	-
chr13	113136638	113136967	330	1	Filtered	Deletion	ND	-	-	-	-	-	-
chr1	73846751	73847001	251	0.682	-	Deletion	Deletion event	NHEJ	0	1	-	-/0	-
chr4	68509792	68515926	6135	0.136	-	Deletion	Deletion event	alt-EJ	0	13	L1PA2/LINE	-/-	-
chr22	47211130	47211288	159	0.182	Filtered	Deletion	ND	-	-	-	-	-	-
chr2	1354304	1354750	447	0.455	Filtered	Deletion	ND	-	-	-	-	-	-
chr7	125625056	125625386	331	0.818	-	Deletion	Insertion event	-	-	-	AluYb8/SINE	-/-	-
chr10	97348533	97348859	327	0.227	-	Deletion	Insertion event	-	-	-	AluYe5/SINE	-/-	-
chr4	189370280	189370600	321	0.955	-	Deletion	Insertion event	-	-	-	AluY/SINE	-/-	-
chr4	81070377	81070699	323	1	-	Deletion	ND	-	-	-	-	-	-
chr9	103806019	103807448	1430	0.182	-	Deletion	Deletion event	NA	0	0	-	SINE,1/0.197	-
chr12	116474090	116474215	126	0.136	Filtered	Deletion	ND	-	-	-	-	-	-
chr2	118895752	118901805	6054	0.682	-	Deletion	Insertion event	-	-	-	L1PA2/LINE	-/-	-
chr2	34418582	34418889	308	0.636	-	Deletion	Insertion event	-	-	-	AluY/SINE	-/-	-
chr20	64271184	64271399	216	0.136	Filtered	Deletion	ND	-	-	-	-	-	-
chr21	13507043	13507164	122	0.182	Filtered	Deletion	ND	-	-	-	-	-	-
chr4	160177739	160177911	173	0.136	Filtered	Deletion	ND	-	-	-	-	-	-
chr1	247406264	247406492	229	0.318	Filtered	Deletion	ND	-	-	-	-	-	-
chr10	6055423	6055923	501	0.682	-	Deletion	Insertion event	-	-	-	SVA_F/Retroposon	-/-	-
chr1	26163333	26163662	330	0.955	-	Deletion	Insertion event	-	-	-	AluYa5/SINE	-/-	-
chr5	154425859	154427689	1831	0.227	-	Deletion	Deletion event	NAHR	0	347	-	LINE,2;SINE,2/0.703	-
chr14	21276804	21277282	479	0.227	Filtered	Deletion	ND	-	-	-	-	-	-
chr19	48669249	48669517	269	0.227	Filtered	Deletion	ND	-	-	-	-	-	-
chr13	98068997	98069318	322	0.318	-	Deletion	Insertion event	-	-	-	AluYb8/SINE	-/-	-
chr22	48912134	48912261	128	0.182	Filtered	Deletion	ND	-	-	-	-	-	-
chr12	119918439	119918665	227	0.455	Filtered	Deletion	ND	-	-	-	-	-	-
chr1	182982888	182983192	305	0.318	-	Deletion	Insertion event	-	-	-	AluYg6/SINE	-/-	-
chr2	928374	928641	268	0.136	Filtered	Deletion	ND	-	-	-	-	-	-
chr4	93244528	93244655	128	0.636	Filtered	Deletion	ND	-	-	-	-	-	-
chr4	161528125	161530518	2394	0.318	-	Deletion	Deletion event	alt-EJ	0	2	-	-/0	-
chr10	53729661	53729847	187	0.364	-	Deletion	Deletion event	alt-EJ	0	2	L1P1/LINE	-/-	-
chr5	66050228	66050561	334	0.636	-	Deletion	ND	-	-	-	-	-	-
chr16	2298017	2298261	245	0.545	Filtered	Deletion	ND	-	-	-	-	-	-
chr16	13200611	13202641	2031	0.136	-	Deletion	Deletion event	alt-EJ	0	7	-	DNA,1;LINE,2;LTR,1/0.561	-
chr12	30157789	30158117	329	0.636	-	Deletion	ND	-	-	-	-	-	-
chr7	21548100	21548216	117	0.182	-	Deletion	Deletion event	alt-EJ	0	10	HERVP71A-int/LTR	-/-	-
chr14	84672806	84673290	485	0.273	-	Deletion	Deletion event	alt-EJ	0	40	-	-/0	-
chr17	17327067	17327941	875	0.727	-	Deletion	Deletion event	NHEJ	1	60	-	SINE,4/0.842	-
chr6	51334679	51335330	652	0.182	-	Deletion	Deletion event	-	-	-	-	SINE,1/0.183	-
chr11	47541727	47541835	109	0.227	Filtered	Deletion	ND	-	-	-	-	-	-
chr14	105271919	105272283	365	0.182	Filtered	Deletion	ND	-	-	-	-	-	-
chr6	65479054	65479185	132	0.273	Filtered	Deletion	ND	-	-	-	-	-	-
chr4	134511857	134514547	2691	1	-	Deletion	Deletion event	NA	0	15	-	LINE,1/0.202	-
chr13	107272202	107272527	326	0.682	-	Deletion	Insertion event	-	-	-	AluYb8/SINE	-/-	-
chr4	189332700	189333023	324	0.955	-	Deletion	Insertion event	-	-	-	AluYb8/SINE	-/-	-
chr4	167497158	167502857	5700	0.136	-	Deletion	Deletion event	NA	0	44	-	LINE,2;LTR,1/0.529	-
chr2	219187611	219188199	589	0.227	-	Deletion	Deletion event	NA	0	281	-	SINE,2/0.918	-
chr8	97187930	97188258	329	0.182	-	Deletion	Insertion event	-	-	-	AluYb8/SINE	-/-	-
chr11	1684504	1684878	375	0.364	Filtered	Deletion	ND	-	-	-	-	-	-
chr19	6987495	6987800	306	0.682	-	Deletion	Insertion event	-	-	-	AluYb8/SINE	-/-	-
chr11	60622558	60622819	262	0.227	Filtered	Deletion	ND	-	-	-	-	-	-
chr6	124177778	124178103	326	0.864	-	Deletion	Insertion event	-	-	-	AluYa5/SINE	-/-	-
chr4	150420428	150420664	237	0.182	Filtered	Deletion	ND	-	-	-	-	-	-
chr5	127122687	127123128	442	0.5	-	Deletion	Deletion event	NHEJ	0	1	-	LTR,1;SINE,1/0.943	-
chrX	119210424	119210546	123	0.318	Filtered	Deletion	ND	-	-	-	-	-	-
chr4	81902706	81902822	117	0.273	Filtered	Deletion	ND	-	-	-	-	-	-
chr21	44885468	44885575	108	0.227	Filtered	Deletion	ND	-	-	-	-	-	-
chr4	110887613	110887921	309	1	-	Deletion	Insertion event	-	-	-	AluYb8/SINE	-/-	-
chr10	130656114	130656245	132	0.773	Filtered	Deletion	ND	-	-	-	-	-	-
chr4	190117296	190117684	389	0.182	-	Deletion	ND	-	-	-	-	-	-
chr4	165019836	165019961	126	0.409	Filtered	Deletion	ND	-	-	-	-	-	-
chr3	56570673	56570928	256	0.636	-	Deletion	Deletion event	NHEJ	0	1	-	SINE,2/0.681	-
chrX	3116343	3116546	204	0.273	-	Deletion	Deletion event	alt-EJ	0	2	L1PB1/LINE	-/-	-
chr13	77660521	77660647	127	0.318	Filtered	Deletion	ND	-	-	-	-	-	-
chr10	43710275	43710390	116	0.136	Filtered	Deletion	ND	-	-	-	-	-	-
chr8	105658307	105658624	318	0.545	-	Deletion	Insertion event	-	-	-	AluYe5/SINE	-/-	-
chr8	62581815	62581962	148	0.136	Filtered	Deletion	ND	-	-	-	-	-	-
chrY	11301534	11301658	125	0.136	Filtered	Deletion	ND	-	-	-	-	-	-
chr1	220112132	220112450	319	0.364	-	Deletion	Insertion event	-	-	-	AluYb8/SINE	-/-	-
chr11	70599461	70599653	193	0.409	-	Deletion	Insertion event	-	-	-	AluYe5/SINE	-/-	-
chr3	67443284	67446391	3108	0.5	Filtered	Deletion	ND	-	-	-	-	-	-
chr17	83121110	83121392	283	0.136	Filtered	Deletion	ND	-	-	-	-	-	-
chr1	93822820	93825705	2886	0.545	-	Deletion	Deletion event	alt-EJ	0	12	-	LTR,1;SINE,1/0.241	-
chr3	84055794	84058238	2445	0.591	-	Deletion	Deletion event	NA	0	0	-	LINE,2/0.733	-
chr6	69480796	69482372	1577	0.227	-	Deletion	Deletion event	NA	1	0	L1P1/LINE	-/-	-
chr13	21156782	21157107	326	0.955	-	Deletion	Insertion event	-	-	-	AluYb8/SINE	-/-	-
chr12	90093345	90097918	4574	0.591	-	Deletion	ND	-	-	-	-	-	-
chr3	129376625	129376745	121	0.227	Filtered	Deletion	ND	-	-	-	-	-	-
chr10	120941628	120941922	295	0.227	-	Deletion	Deletion event	alt-EJ	0	5	-	-/0	-
chr7	158089900	158090072	173	0.136	Filtered	Deletion	ND	-	-	-	-	-	-
chr16	88206880	88207436	557	0.227	Filtered	Deletion	ND	-	-	-	-	-	-
chr11	59041830	59042163	334	0.773	-	Deletion	Insertion event	-	-	-	AluYb8/SINE	-/-	-
chr15	85304779	85304879	101	0.227	Filtered	Deletion	ND	-	-	-	-	-	-
chr13	71903131	71906439	3309	0.136	-	Deletion	Deletion event	alt-EJ	0	86	-	LTR,1/0.12	-
chr22	40398256	40399279	1024	0.409	-	Deletion	Deletion event	NAHR	0	326	-	SINE,2/0.495	-
chr17	618254	618460	207	0.136	Filtered	Deletion	ND	-	-	-	-	-	-
chr10	26710112	26713251	3140	0.591	-	Deletion	Deletion event	NAHR	0	307	-	LTR,1/0.124	-
chr18	14997043	14997145	103	0.409	Filtered	Deletion	ND	-	-	-	-	-	-
chr1	205884461	205884586	126	0.227	Filtered	Deletion	ND	-	-	-	-	-	-
chr18	71198410	71198672	263	0.136	Filtered	Deletion	ND	-	-	-	-	-	-
chr9	136533085	136533347	263	0.773	-	Deletion	Deletion event	NHEJ	8	0	-	-/0	-
chr2	156220612	156220834	223	0.227	-	Deletion	Insertion event	-	-	-	AluYa5/SINE	-/-	-
chr11	90460541	90462830	2290	0.455	-	Deletion	ND	-	-	-	-	-	-
chr9	118677896	118678203	308	0.136	Filtered	Deletion	ND	-	-	-	-	-	-
chr11	22986333	22986486	154	0.409	Filtered	Deletion	ND	-	-	-	-	-	-
chr4	186874559	186874881	323	1	-	Deletion	Insertion event	-	-	-	AluYa5/SINE	-/-	-
chr19	16063589	16063699	111	0.273	Filtered	Deletion	ND	-	-	-	-	-	-
chr3	194347883	194348238	356	0.409	Filtered	Deletion	ND	-	-	-	-	-	-
chr16	82130662	82130903	242	0.409	Filtered	Deletion	ND	-	-	-	-	-	-
chr20	4185704	4185986	283	0.136	Filtered	Deletion	ND	-	-	-	-	-	-
chr19	18815331	18815513	183	0.182	-	Deletion	Deletion event	NAHR	0	160	-	Retroposon,1;SINE,2/0.994	-
chr16	23899567	23899872	306	0.5	-	Deletion	Deletion event	alt-EJ	0	7	-	SINE,1;Simple_repeat,2/0.763	-
chr9	98585705	98586039	335	0.364	-	Deletion	Deletion event	alt-EJ	0	32	-	DNA,1;SINE,1/0.892	-
chr16	80434747	80435062	316	0.545	-	Deletion	Insertion event	-	-	-	AluYa5/SINE	-/-	-
chr1	105473195	105480776	7582	0.545	-	Deletion	Deletion event	NHEJ	2	1	-	LINE,1/0.153	-
chr2	222895473	222897968	2496	0.955	Filtered	Deletion	ND	-	-	-	-	-	-
chr3	195725313	195725768	456	0.545	Filtered	Deletion	ND	-	-	-	-	-	-
chr5	16869612	16870642	1031	0.136	-	Deletion	Deletion event	NAHR	0	274	-	DNA,1;SINE,1/0.402	-
chr14	59416761	59417330	570	0.773	-	Deletion	Deletion event	NA	0	0	-	DNA,1;Simple_repeat,1/0.452	-
chr20	53841596	53841764	169	0.591	Filtered	Deletion	ND	-	-	-	-	-	-
chr5	841080	841194	115	0.318	Filtered	Deletion	ND	-	-	-	-	-	-
chr17	82708878	82709041	164	0.591	Filtered	Deletion	ND	-	-	-	-	-	-
chr11	47036038	47042152	6115	0.227	-	Deletion	ND	-	-	-	-	-	-
chr18	10331026	10331169	144	0.364	-	Deletion	ND	-	-	-	-	-	-
chr6	67624886	67625024	139	0.136	Filtered	Deletion	ND	-	-	-	-	-	-
chr1	218009157	218015265	6109	1	-	Deletion	ND	-	-	-	-	-	-
chr2	36728532	36728846	315	0.591	-	Deletion	Insertion event	-	-	-	AluYa5/SINE	-/-	-
chr21	21789936	21790176	241	0.227	Filtered	Deletion	ND	-	-	-	-	-	-
chr6	90527872	90528194	323	0.318	-	Deletion	Insertion event	-	-	-	AluY/SINE	-/-	-
chr8	116387578	116387760	183	0.636	-	Deletion	Insertion event	-	-	-	L1P2/LINE	-/-	-
chr22	31380431	31384640	4210	0.227	-	Deletion	Deletion event	-	-	-	-	LINE,3/0.372	-
chr9	116714800	116715134	335	0.818	-	Deletion	Insertion event	-	-	-	AluYa5/SINE	-/-	-
chr7	145322603	145322880	278	0.682	-	Deletion	ND	-	-	-	-	-	-
chr16	56583118	56583456	339	0.455	-	Deletion	ND	-	-	-	-	-	-
chr8	72875540	72881600	6061	0.455	-	Deletion	Insertion event	-	-	-	L1HS/LINE	-/-	-
chr12	22033670	22033835	166	0.455	Filtered	Deletion	ND	-	-	-	-	-	-
chr21	5292176	5292344	169	0.364	Filtered	Deletion	ND	-	-	-	-	-	-
chr15	24834997	24835142	146	0.545	Filtered	Deletion	ND	-	-	-	-	-	-
chr5	4579072	4579287	216	0.182	Filtered	Deletion	ND	-	-	-	-	-	-
chr11	3409627	3409764	138	0.182	Filtered	Deletion	ND	-	-	-	-	-	-
chr9	88959370	88959472	103	0.364	Filtered	Deletion	ND	-	-	-	-	-	-
chr9	129430315	129430630	316	0.273	-	Deletion	Deletion event	FoSTeS/MMBIR	13	9	AluYj4/SINE	-/-	-
chr4	107053177	107053333	157	0.773	-	Deletion	Deletion event	NHEJ	1	8	-	-/0	-
chr3	133784934	133786250	1317	0.455	Filtered	Deletion	ND	-	-	-	-	-	-
chr18	666965	667084	120	0.136	Filtered	Deletion	ND	-	-	-	-	-	-
chr3	146667406	146672620	5215	0.318	-	Deletion	Deletion event	NA	0	69	-	LINE,4/0.994	-
chr6	19155408	19155740	333	0.136	-	Deletion	Insertion event	-	-	-	AluYb9/SINE	-/-	-
chr12	12110420	12110752	333	0.182	Filtered	Deletion	ND	-	-	-	-	-	-
chr4	132524279	132524549	271	0.636	-	Deletion	Deletion event	alt-EJ	0	64	-	-/0	-
chr7	117201964	117202277	314	0.864	-	Deletion	Insertion event	-	-	-	AluYa5/SINE	-/-	-
chr5	181253128	181254470	1343	0.136	-	Deletion	ND	-	-	-	-	-	-
chr3	69964326	69964739	414	0.318	-	Deletion	Deletion event	alt-EJ	0	2	-	LINE,1/0.592	-
chr22	49469626	49469837	212	0.318	-	Deletion	Deletion event	NHEJ	7	0	-	-/0	-
chr6	32579826	32580147	322	0.364	-	Deletion	Insertion event	-	-	-	AluYa5/SINE	-/-	-
chr17	40221685	40222154	470	0.818	-	Deletion	Deletion event	-	-	-	-	SINE,2/0.635	-
chr7	109244707	109244822	116	0.955	-	Deletion	Deletion event	NA	0	0	-	-/0	-
chr19	49011797	49011926	130	0.182	Filtered	Deletion	ND	-	-	-	-	-	-
chr17	68964801	68965133	333	0.636	-	Deletion	Insertion event	-	-	-	AluYa5/SINE	-/-	-
chr13	70287553	70287878	326	0.182	-	Deletion	Insertion event	-	-	-	AluYb8/SINE	-/-	-
chr7	75988751	75988881	131	0.227	Filtered	Deletion	ND	-	-	-	-	-	-
chr17	343980	347263	3284	0.364	-	Deletion	Deletion event	FoSTeS/MMBIR	14	0	-	LTR,1;Simple_repeat,1/0.37	-
chrX	55675947	55683378	7432	0.136	-	Deletion	Deletion event	NHEJ	0	0	-	LINE,3/0.985	-
chr1	162486968	162487278	311	0.182	-	Deletion	Insertion event	-	-	-	AluYa5/SINE	-/-	-
chr13	101241794	101244076	2283	0.455	-	Deletion	Deletion event	alt-EJ	0	11	-	LINE,2/0.858	-
chr21	45393769	45393885	117	0.136	Filtered	Deletion	ND	-	-	-	-	-	-
chr4	170355544	170356691	1148	0.227	Filtered	Deletion	ND	-	-	-	-	-	-
chr1	241023042	241023170	129	0.318	Filtered	Deletion	ND	-	-	-	-	-	-
chr12	11105939	11106254	316	0.273	-	Deletion	Insertion event	-	-	-	AluYk12/SINE	-/-	-
chr7	1845481	1845611	131	0.409	Filtered	Deletion	ND	-	-	-	-	-	-
chr3	172338897	172339042	146	0.136	-	Deletion	Deletion event	alt-EJ	0	19	AluYa5/SINE	-/-	-
chr4	74718350	74723590	5241	0.182	-	Deletion	ND	-	-	-	-	-	-
chr1	149023693	149023835	143	0.273	Filtered	Deletion	ND	-	-	-	-	-	-
chr6	19040980	19049156	8177	0.227	-	Deletion	Deletion event	alt-EJ	0	41	-	LINE,2/0.395	-
chr11	41796649	41797474	826	0.591	-	Deletion	ND	-	-	-	-	-	-
chr9	116439198	116439519	322	0.136	-	Deletion	Insertion event	-	-	-	AluYa5/SINE	-/-	-
chr18	11826281	11826383	103	0.364	Filtered	Deletion	ND	-	-	-	-	-	-
chr1	74289487	74289609	123	1	-	Deletion	Deletion event	alt-EJ	0	10	-	-/0	-
chr16	884810	884962	153	0.455	Filtered	Deletion	ND	-	-	-	-	-	-
chr15	45034659	45036279	1621	0.136	-	Deletion	Deletion event	-	-	-	LTR12E/LTR	-/-	-
chr8	30951005	30951260	256	0.136	Filtered	Deletion	ND	-	-	-	-	-	-
chr10	10267151	10267255	105	0.409	Filtered	Deletion	ND	-	-	-	-	-	-
chr7	121422289	121422450	162	0.5	Filtered	Deletion	ND	-	-	-	-	-	-
chr7	12242088	12242412	325	0.545	-	Deletion	Insertion event	-	-	-	AluYb8/SINE	-/-	-
chr3	114135191	114135519	329	1	-	Deletion	Insertion event	-	-	-	AluYb8/SINE	-/-	-
chr14	104375397	104375541	145	0.455	Filtered	Deletion	ND	-	-	-	-	-	-
chr6	51874773	51880812	6040	0.636	-	Deletion	Insertion event	-	-	-	L1HS/LINE	-/-	-
chr19	54172263	54172484	222	0.182	Filtered	Deletion	ND	-	-	-	-	-	-
chr1	76634688	76634970	283	0.364	-	Deletion	Insertion event	-	-	-	AluYa5/SINE	-/-	-
chr5	3001225	3001334	110	0.409	Filtered	Deletion	ND	-	-	-	-	-	-
chr11	69030156	69030260	105	0.409	Filtered	Deletion	ND	-	-	-	-	-	-
chr3	68585623	68591108	5486	0.636	-	Deletion	Deletion event	alt-EJ	0	14	-	LINE,2/0.44	-
chr7	76265839	76266185	347	0.591	-	Deletion	ND	-	-	-	-	-	-
chr5	44794896	44795473	578	0.409	-	Deletion	ND	-	-	-	-	-	-
chr1	71983944	71984361	418	0.364	-	Deletion	Deletion event	NHEJ	1	0	-	SINE,1/0.127	-
chr15	23862579	23862730	152	0.727	Filtered	Deletion	ND	-	-	-	-	-	-
chr10	112352426	112356902	4477	0.364	-	Deletion	Deletion event	alt-EJ	0	6	-	-/0	-
chr18	65866019	65866364	346	1	-	Deletion	Insertion event	-	-	-	AluYa5/SINE	-/-	-
chr5	74353172	74353491	320	0.682	-	Deletion	ND	-	-	-	-	-	-
chr18	51670373	51672507	2135	0.455	-	Deletion	Deletion event	NHEJ	1	309	-	LINE,2;SINE,1/0.715	-
chrX	139302751	139303081	331	0.727	-	Deletion	Insertion event	-	-	-	AluYe5/SINE	-/-	-
chr8	141437077	141437319	243	0.591	Filtered	Deletion	ND	-	-	-	-	-	-
chr4	142581547	142581649	103	0.364	Filtered	Deletion	ND	-	-	-	-	-	-
chr10	31968964	31971695	2732	0.227	Filtered	Deletion	ND	-	-	-	-	-	-
chr13	33561594	33570685	9092	0.227	-	Deletion	Deletion event	alt-EJ	0	6	-	LINE,1/0.101	-
chr1	24799937	24800257	321	0.409	Filtered	Deletion	ND	-	-	-	-	-	-
chr16	56540683	56540861	179	0.818	Filtered	Deletion	ND	-	-	-	-	-	-
chr11	72502163	72502527	365	0.136	Filtered	Deletion	ND	-	-	-	-	-	-
chr5	176035	176274	240	0.318	-	Deletion	Deletion event	alt-EJ	0	13	-	-/0	-
chr7	1273349	1273972	624	0.364	Filtered	Deletion	ND	-	-	-	-	-	-
chr4	177982499	177982725	227	0.273	-	Deletion	Deletion event	alt-EJ	0	3	-	Simple_repeat,1/0.178	-
chr10	106190927	106191840	914	0.773	-	Deletion	Deletion event	NHEJ	0	1	-	DNA,2;LINE,1;LTR,1/0.746	-
chr17	13801244	13801532	289	0.682	-	Deletion	ND	-	-	-	-	-	-
chr2	131425124	131425242	119	0.909	Filtered	Deletion	ND	-	-	-	-	-	-
chr10	113781273	113781499	227	0.273	Filtered	Deletion	ND	-	-	-	-	-	-
chr2	157576836	157577165	330	0.318	-	Deletion	Insertion event	-	-	-	AluYb9/SINE	-/-	-
chr6	10070575	10070885	311	0.955	-	Deletion	Insertion event	-	-	-	AluYa5/SINE	-/-	-
chr12	81906739	81906944	206	0.818	Filtered	Deletion	ND	-	-	-	-	-	-
chr13	72382587	72382902	316	1	-	Deletion	Insertion event	-	-	-	AluYa5/SINE	-/-	-
chr9	10498752	10499065	314	1	-	Deletion	Insertion event	-	-	-	AluYa5/SINE	-/-	-
chr15	67905082	67905216	135	0.5	Filtered	Deletion	ND	-	-	-	-	-	-
chr5	88372626	88372795	170	0.136	-	Deletion	Insertion event	-	-	-	-	LINE,1;Simple_repeat,1/0.976	-
chr9	133514101	133514445	345	0.818	-	Deletion	Insertion event	-	-	-	AluY/SINE	-/-	-
chr12	84090714	84091032	319	0.909	-	Deletion	ND	-	-	-	-	-	-
chr17	34545967	34547600	1634	0.227	-	Deletion	Deletion event	NA	0	34	-	SINE,2/0.242	-
chr18	9923312	9923414	103	0.227	Filtered	Deletion	ND	-	-	-	-	-	-
chr4	169887296	169887575	280	0.182	-	Deletion	Insertion event	-	-	-	AluYe5/SINE	-/-	-
chr4	74717540	74723598	6059	0.318	-	Deletion	Insertion event	-	-	-	L1HS/LINE	-/-	-
chr1	112149163	112162084	12922	0.273	-	Deletion	Deletion event	alt-EJ	0	10	-	LINE,1/0.465	-
chr5	164380088	164380190	103	0.136	Filtered	Deletion	ND	-	-	-	-	-	-
chr5	173260927	173261246	320	0.318	Filtered	Deletion	ND	-	-	-	-	-	-
chr9	34274438	34274770	333	0.818	-	Deletion	ND	-	-	-	-	-	-
chr14	19158728	19159351	624	0.227	Filtered	Deletion	ND	-	-	-	-	-	-
chr4	20405917	20406905	989	0.545	-	Deletion	Deletion event	alt-EJ	0	3	L1M5/LINE	-/-	-
chr4	92652610	92653018	409	0.182	Filtered	Deletion	ND	-	-	-	-	-	-
chr12	129190312	129190436	125	0.182	Filtered	Deletion	ND	-	-	-	-	-	-
chr19	23803607	23803928	322	1	-	Deletion	Insertion event	-	-	-	AluY/SINE	-/-	-
chr12	84313390	84313490	101	0.182	-	Deletion	Deletion event	NHEJ	10	0	-	Simple_repeat,1/0.192	-
chr22	43834557	43835019	463	0.136	Filtered	Deletion	ND	-	-	-	-	-	-
chr11	131598786	131598903	118	0.5	Filtered	Deletion	ND	-	-	-	-	-	-
chr19	29895629	29895857	229	0.909	-	Deletion	ND	-	-	-	-	-	-
chr5	25777216	25777540	325	0.909	-	Deletion	ND	-	-	-	-	-	-
chr3	104255864	104256057	194	0.136	-	Deletion	Deletion event	alt-EJ	0	4	-	-/0	-
chr1	57877551	57877874	324	0.5	-	Deletion	Insertion event	-	-	-	AluYb8/SINE	-/-	-
chr10	10266162	10266551	390	0.227	Filtered	Deletion	ND	-	-	-	-	-	-
chr17	26964359	26969782	5424	0.136	-	Deletion	Deletion event	FoSTeS/MMBIR	141	0	-	Low_complexity,1/0.227	-
chr5	1682363	1682673	311	0.318	-	Deletion	Insertion event	-	-	-	AluYa5/SINE	-/-	-
chr2	34604000	34604264	265	0.682	Filtered	Deletion	ND	-	-	-	-	-	-
chr3	125889079	125889268	190	0.182	-	Deletion	Deletion event	alt-EJ	0	9	LTR16A1/LTR	-/-	-
chr12	1921541	1921735	195	0.136	Filtered	Deletion	ND	-	-	-	-	-	-
chr2	195350092	195350504	413	0.636	-	Deletion	Deletion event	alt-EJ	0	15	-	LTR,1;SINE,1/0.472	-
chr18	10222283	10223608	1326	0.909	-	Deletion	Deletion event	alt-EJ	0	19	HERVK9-int/LTR	-/-	-
chr7	22029270	22029425	156	0.455	Filtered	Deletion	ND	-	-	-	-	-	-
chr4	25495543	25495858	316	0.727	-	Deletion	Insertion event	-	-	-	AluYa5/SINE	-/-	-
chr11	130626504	130626751	248	0.409	-	Deletion	Deletion event	alt-EJ	0	80	-	LINE,1/0.785	-
chr4	188872101	188872421	321	0.318	-	Deletion	Insertion event	-	-	-	AluYa5/SINE	-/-	-
chr16	89196362	89196471	110	0.182	Filtered	Deletion	ND	-	-	-	-	-	-
chr1	246520660	246520764	105	0.364	Filtered	Deletion	ND	-	-	-	-	-	-
chr5	77794910	77795095	186	0.182	Filtered	Deletion	ND	-	-	-	-	-	-
chr16	52870338	52870464	127	0.5	-	Deletion	Deletion event	NHEJ	0	1	AluSx4/SINE	-/-	-
chr2	130693181	130693319	139	0.136	Filtered	Deletion	ND	-	-	-	-	-	-
chr18	51918381	51918538	158	0.318	-	Deletion	Deletion event	alt-EJ	0	3	-	-/0	-
chr1	245695818	245695957	140	0.227	Filtered	Deletion	ND	-	-	-	-	-	-
chr17	81742528	81793025	50498	0.182	-	Deletion	ND	-	-	-	-	-	-
chr3	195687446	195687602	157	0.227	Filtered	Deletion	ND	-	-	-	-	-	-
chr2	13819580	13819728	149	0.364	-	Deletion	ND	-	-	-	-	-	-
chr3	195686941	195687048	108	0.227	Filtered	Deletion	ND	-	-	-	-	-	-
chr1	102630528	102630851	324	1	-	Deletion	Insertion event	-	-	-	AluYa5/SINE	-/-	-
chr4	182161140	182161460	321	0.318	Filtered	Deletion	ND	-	-	-	-	-	-
chr8	112213632	112213972	341	0.773	-	Deletion	Insertion event	-	-	-	AluYb8/SINE	-/-	-
chr20	43643259	43645981	2723	0.455	-	Deletion	Deletion event	NAHR	0	685	-	LINE,2;SINE,5/0.767	-
chr22	49148598	49148736	139	0.182	Filtered	Deletion	ND	-	-	-	-	-	-
chr6	32503505	32503786	282	0.136	-	Deletion	Deletion event	-	-	-	AluSx1/SINE	-/-	-
chr4	162141108	162141427	320	0.273	-	Deletion	Insertion event	-	-	-	AluYg6/SINE	-/-	-
chr14	31344673	31344846	174	0.818	-	Deletion	Deletion event	alt-EJ	0	2	-	-/0	-
chr1	15038996	15039110	115	0.318	Filtered	Deletion	ND	-	-	-	-	-	-
chr1	3299314	3299743	430	0.182	Filtered	Deletion	ND	-	-	-	-	-	-
chr9	9950443	9950772	330	0.909	-	Deletion	Insertion event	-	-	-	AluYe5/SINE	-/-	-
chr15	71593145	71593482	338	0.909	-	Deletion	Insertion event	-	-	-	AluYa5/SINE	-/-	-
chr15	29119280	29119704	425	0.773	-	Deletion	Insertion event	-	-	-	-	LINE,1;Low_complexity,1/0.981	-
chr1	109055105	109055440	336	0.818	Filtered	Deletion	ND	-	-	-	-	-	-
chr16	86250716	86251025	310	0.682	-	Deletion	Insertion event	-	-	-	AluY/SINE	-/-	-
chr19	39904089	39904791	703	0.182	-	Deletion	Deletion event	-	-	-	-	SINE,3/0.672	-
chr18	837117	837432	316	0.591	-	Deletion	ND	-	-	-	-	-	-
chr9	111571019	111571602	584	0.136	-	Deletion	Deletion event	FoSTeS/MMBIR	12	0	-	LTR,1;SINE,2/0.9	-
chr3	6659192	6659574	383	0.545	-	Deletion	Deletion event	alt-EJ	0	33	HAL1b/LINE	-/-	-
chr13	18420647	18420771	125	0.136	Filtered	Deletion	ND	-	-	-	-	-	-
chr3	45568416	45568834	419	0.773	-	Deletion	Deletion event	NAHR	0	131	-	LINE,1;SINE,1/0.959	-
chr22	46606011	46606200	190	0.364	Filtered	Deletion	ND	-	-	-	-	-	-
chr4	172503882	172512372	8491	1	-	Deletion	Deletion event	NHEJ	1	0	-	LINE,1/0.401	-
chr18	35082008	35082325	318	0.545	-	Deletion	Insertion event	-	-	-	AluYa5/SINE	-/-	-
chr5	1178180	1180619	2440	0.318	-	Deletion	Deletion event	alt-EJ	0	9	-	-/0	-
chr1	63473811	63474000	190	0.273	Filtered	Deletion	ND	-	-	-	-	-	-
chr5	99870132	99870268	137	0.318	Filtered	Deletion	ND	-	-	-	-	-	-
chr1	28901218	28901384	167	0.364	-	Deletion	Deletion event	-	-	-	AluSc/SINE	-/-	-
chr15	92972572	92972887	316	1	-	Deletion	Insertion event	-	-	-	AluYa5/SINE	-/-	-
chr6	135914490	135914797	308	0.318	-	Deletion	Insertion event	-	-	-	AluY/SINE	-/-	-
chr10	6210665	6210926	262	0.409	Filtered	Deletion	ND	-	-	-	-	-	-
chr8	63232317	63232569	253	0.364	-	Deletion	Insertion event	-	-	-	AluYa5/SINE	-/-	-
chr16	34166340	34166514	175	0.455	Filtered	Deletion	ND	-	-	-	-	-	-
chr9	122532092	122532192	101	0.136	Filtered	Deletion	ND	-	-	-	-	-	-
chr22	31591956	31592282	327	0.318	Filtered	Deletion	ND	-	-	-	-	-	-
chr7	106093547	106093884	338	0.455	-	Deletion	Deletion event	alt-EJ	0	28	L2/LINE	-/-	-
chr1	6005262	6005436	175	0.227	Filtered	Deletion	ND	-	-	-	-	-	-
chr7	34608198	34608471	274	0.409	Filtered	Deletion	ND	-	-	-	-	-	-
chr4	9575358	9575827	470	0.409	-	Deletion	ND	-	-	-	-	-	-
chr13	62949683	62950001	319	0.864	-	Deletion	Insertion event	-	-	-	AluYa5/SINE	-/-	-
chr15	19898924	19899183	260	0.227	Filtered	Deletion	ND	-	-	-	-	-	-
chr10	1659829	1659956	128	0.273	Filtered	Deletion	ND	-	-	-	-	-	-
chr14	21067986	21068321	336	0.818	-	Deletion	Insertion event	-	-	-	AluY/SINE	-/-	-
chr18	59234078	59234484	407	0.5	Filtered	Deletion	ND	-	-	-	-	-	-
chr10	73082855	73083078	224	0.909	-	Deletion	ND	-	-	-	-	-	-
chr19	58523835	58523936	102	0.227	-	Deletion	Deletion event	NA	7	0	-	SINE,1/0.61	-
chr21	10384664	10384838	175	0.364	Filtered	Deletion	ND	-	-	-	-	-	-
chr6	81468432	81468609	178	0.182	Filtered	Deletion	ND	-	-	-	-	-	-
chr8	127408019	127408151	133	0.636	Filtered	Deletion	ND	-	-	-	-	-	-
chr8	1181086	1181256	171	0.273	Filtered	Deletion	ND	-	-	-	-	-	-
chr17	37021640	37021835	196	0.136	Filtered	Deletion	ND	-	-	-	-	-	-
chr9	69280560	69281658	1099	0.409	-	Deletion	ND	-	-	-	-	-	-
chr8	18597114	18598447	1334	0.909	-	Deletion	Insertion event	-	-	-	L1HS/LINE	-/-	-
chr2	70434262	70435318	1057	0.409	Filtered	Deletion	ND	-	-	-	-	-	-
chr15	67242142	67242477	336	0.455	-	Deletion	Insertion event	-	-	-	AluYb8/SINE	-/-	-
chr4	180396136	180396321	186	0.955	-	Deletion	Insertion event	-	-	-	AluY/SINE	-/-	-
chr2	213642622	213642861	240	0.273	-	Deletion	Insertion event	-	-	-	AluYa5/SINE	-/-	-
chr20	19123714	19124012	299	0.136	-	Deletion	Deletion event	NAHR	0	229	-	SINE,2/0.808	-
chr9	75282813	75283131	319	0.136	-	Deletion	ND	-	-	-	-	-	-
chr22	28781341	28781658	318	0.636	-	Deletion	Insertion event	-	-	-	AluYa5/SINE	-/-	-
chr14	30793795	30794123	329	0.909	-	Deletion	ND	-	-	-	-	-	-
chr21	13934836	13935017	182	0.273	Filtered	Deletion	ND	-	-	-	-	-	-
chr8	13953723	13953848	126	0.545	Filtered	Deletion	ND	-	-	-	-	-	-
chr12	29420488	29420830	343	0.773	-	Deletion	ND	-	-	-	-	-	-
chr8	106498882	106499205	324	0.273	-	Deletion	Insertion event	-	-	-	AluYb8/SINE	-/-	-
chr10	112398043	112398382	340	0.909	-	Deletion	Insertion event	-	-	-	AluYa5/SINE	-/-	-
chr9	132716710	132716896	187	0.455	Filtered	Deletion	ND	-	-	-	-	-	-
chr18	37338077	37338293	217	0.227	Filtered	Deletion	ND	-	-	-	-	-	-
chr11	109228191	109228371	181	0.182	Filtered	Deletion	ND	-	-	-	-	-	-
chr11	25030913	25031024	112	0.182	Filtered	Deletion	ND	-	-	-	-	-	-
chr17	82148374	82149108	735	0.227	Filtered	Deletion	ND	-	-	-	-	-	-
chr16	26811641	26812165	525	0.227	Filtered	Deletion	ND	-	-	-	-	-	-
chr19	29825794	29826291	498	0.182	Filtered	Deletion	ND	-	-	-	-	-	-
chr7	91401757	91413273	11517	0.227	-	Deletion	Deletion event	NA	1	0	-	LINE,1/0.166	-
chr7	107770172	107770279	108	0.136	Filtered	Deletion	ND	-	-	-	-	-	-
chr6	129415942	129416256	315	0.364	-	Deletion	Insertion event	-	-	-	AluYa5/SINE	-/-	-
chr19	19723636	19728853	5218	0.273	-	Deletion	Deletion event	NHEJ	0	1	-	LINE,1/0.683	-
chr6	89212040	89212458	419	0.136	-	Deletion	Deletion event	NHEJ	0	0	L2/LINE	-/-	-
chr4	13061832	13062013	182	0.136	Filtered	Deletion	ND	-	-	-	-	-	-
chr8	1302281	1302384	104	0.136	Filtered	Deletion	ND	-	-	-	-	-	-
chr3	174484632	174484871	240	0.136	Filtered	Deletion	ND	-	-	-	-	-	-
chr20	48870726	48871326	601	0.409	Filtered	Deletion	ND	-	-	-	-	-	-
chr4	80799630	80799730	101	0.136	Filtered	Deletion	ND	-	-	-	-	-	-
chr22	23931926	23969116	37191	0.5	-	Deletion	Deletion event	alt-EJ	0	2	-	-/0	-
chr10	10767866	10768044	179	0.5	Filtered	Deletion	ND	-	-	-	-	-	-
chr12	109194511	109194611	101	0.273	Filtered	Deletion	ND	-	-	-	-	-	-
chr6	167591113	167641397	50285	0.136	-	Deletion	ND	-	-	-	-	-	-
chr7	63081374	63081474	101	0.318	-	Deletion	Insertion event	-	-	-	-	SINE,1;Simple_repeat,1/0.869	-
chrX	141421202	141427254	6053	0.5	-	Deletion	Insertion event	-	-	-	L1HS/LINE	-/-	-
chr5	143815706	143815883	178	0.182	Filtered	Deletion	ND	-	-	-	-	-	-
chr20	12661294	12661426	133	0.318	-	Deletion	Deletion event	-	-	-	-	-/0	-
chr13	55792179	55792373	195	0.136	-	Deletion	Deletion event	alt-EJ	0	12	-	-/0	-
chr10	53101061	53101382	322	0.5	-	Deletion	Insertion event	-	-	-	AluYa5/SINE	-/-	-
chr9	121879744	121879882	139	0.864	-	Deletion	Deletion event	alt-EJ	0	44	AluJr/SINE	-/-	-
chr13	33177872	33178041	170	0.364	Filtered	Deletion	ND	-	-	-	-	-	-
chr6	168316562	168317845	1284	0.227	Filtered	Deletion	ND	-	-	-	-	-	-
chr12	61342757	61343029	273	0.136	-	Deletion	ND	-	-	-	-	-	-
chr12	7816083	7816419	337	0.409	Filtered	Deletion	ND	-	-	-	-	-	-
chr16	72719403	72719710	308	0.636	-	Deletion	ND	-	-	-	-	-	-
chr13	19353435	19353782	348	0.136	Filtered	Deletion	ND	-	-	-	-	-	-
chr7	114313464	114313779	316	0.455	-	Deletion	Insertion event	-	-	-	AluYa5/SINE	-/-	-
chr14	56564507	56564861	355	1	-	Deletion	Insertion event	-	-	-	AluYb8/SINE	-/-	-
chr15	62413899	62415599	1701	0.682	-	Deletion	Deletion event	alt-EJ	0	3	-	DNA,1;SINE,1/0.283	-
chr16	7186254	7186400	147	0.455	Filtered	Deletion	ND	-	-	-	-	-	-
chr7	104546955	104547284	330	0.636	-	Deletion	Insertion event	-	-	-	AluYb8/SINE	-/-	-
chr10	42778764	42779094	331	0.591	-	Deletion	Insertion event	-	-	-	AluYa5/SINE	-/-	-
chr8	1798301	1798786	486	0.5	Filtered	Deletion	ND	-	-	-	-	-	-
chr2	175813675	175814321	647	0.364	Filtered	Deletion	ND	-	-	-	-	-	-
chr15	71699215	71699450	236	0.773	-	Deletion	Insertion event	-	-	-	AluYa5/SINE	-/-	-
chr20	44698672	44700883	2212	0.136	-	Deletion	Deletion event	alt-EJ	0	16	-	SINE,2/0.236	-
chr22	23934250	23937040	2791	0.364	-	Deletion	ND	-	-	-	-	-	-
chr8	6882856	6882969	114	0.273	Filtered	Deletion	ND	-	-	-	-	-	-
chr2	133702707	133703015	309	0.455	-	Deletion	Insertion event	-	-	-	AluYa5/SINE	-/-	-
chr3	122520505	122520648	144	0.182	-	Deletion	Deletion event	alt-EJ	0	26	AluSx4/SINE	-/-	-
chr1	191947318	191949424	2107	0.273	-	Deletion	Deletion event	NAHR	0	232	-	LINE,2/0.616	-
chr9	104862639	104862744	106	0.273	Filtered	Deletion	ND	-	-	-	-	-	-
chr17	82147928	82148047	120	0.136	Filtered	Deletion	ND	-	-	-	-	-	-
chr16	80163005	80163108	104	0.591	-	Deletion	Deletion event	alt-EJ	0	40	-	-/0	-
chr11	421470	421619	150	0.5	Filtered	Deletion	ND	-	-	-	-	-	-
chr4	100323695	100323960	266	0.182	-	Deletion	Insertion event	-	-	-	AluYg6/SINE	-/-	-
chr20	22505508	22505620	113	0.455	Filtered	Deletion	ND	-	-	-	-	-	-
chr3	154378960	154379281	322	1	-	Deletion	Insertion event	-	-	-	AluYb8/SINE	-/-	-
chr18	27947983	27948084	102	0.182	Filtered	Deletion	ND	-	-	-	-	-	-
chr2	159241496	159243658	2163	0.273	-	Deletion	Deletion event	NA	569	0	-	LINE,1;SINE,2/0.455	-
chr4	71060701	71060863	163	0.818	-	Deletion	ND	-	-	-	-	-	-
chr7	158796953	158797114	162	0.818	Filtered	Deletion	ND	-	-	-	-	-	-
chr8	51231280	51231406	127	0.409	Filtered	Deletion	ND	-	-	-	-	-	-
chr9	136162666	136167199	4534	0.136	-	Deletion	Deletion event	NA	1	185	-	-/0	-
chr19	37747199	37747459	261	0.864	Filtered	Deletion	ND	-	-	-	-	-	-
chr9	115347378	115347721	344	1	-	Deletion	Insertion event	-	-	-	AluYi6/SINE	-/-	-
chr1	158742254	158742577	324	0.182	-	Deletion	Insertion event	-	-	-	AluYa5/SINE	-/-	-
chr19	4874804	4875127	324	0.409	-	Deletion	Deletion event	NA	102	333	-	SINE,2/0.953	-
chr19	55078736	55078871	136	0.182	Filtered	Deletion	ND	-	-	-	-	-	-
chr6	85914125	85916114	1990	0.273	-	Deletion	Deletion event	NHEJ	8	0	-	LINE,1;LTR,4/0.97	-
chr10	55520228	55520328	101	0.182	Filtered	Deletion	ND	-	-	-	-	-	-
chr8	92949698	92949803	106	0.136	Filtered	Deletion	ND	-	-	-	-	-	-
chr15	99876461	99883035	6575	0.136	-	Deletion	Deletion event	NHEJ	0	0	-	LINE,1/0.186	-
chr2	195187107	195187377	271	0.955	-	Deletion	Insertion event	-	-	-	L1HS/LINE	-/-	-
chr1	236431639	236431964	326	0.136	-	Deletion	Insertion event	-	-	-	AluYb8/SINE	-/-	-
chr6	153426232	153427419	1188	0.136	-	Deletion	Deletion event	NA	30	0	-	LTR,3/0.898	-
chr9	124895305	124895451	147	0.136	Filtered	Deletion	ND	-	-	-	-	-	-
chr3	125770575	125770885	311	0.409	-	Deletion	ND	-	-	-	-	-	-
chr5	77766503	77766814	312	0.455	-	Deletion	ND	-	-	-	-	-	-
chr18	67773434	67773638	205	0.591	Filtered	Deletion	ND	-	-	-	-	-	-
chr3	196047097	196048168	1072	0.364	-	Deletion	Deletion event	NHEJ	1	326	-	SINE,3/0.42	-
chrX	36724975	36725290	316	0.273	-	Deletion	Deletion event	NAHR	0	152	-	-/0	-
chr2	8476689	8476993	305	1	-	Deletion	Insertion event	-	-	-	AluYb8/SINE	-/-	-
chr13	26475906	26478050	2145	0.455	-	Deletion	Deletion event	alt-EJ	0	9	-	DNA,1;LINE,1/0.217	-
chr10	62677464	62677598	135	0.364	-	Deletion	Deletion event	NHEJ	8	0	L1P1/LINE	-/-	-
chr10	26572100	26624751	52652	0.318	-	Deletion	ND	-	-	-	-	-	-
chr9	137451376	137451675	300	0.136	Filtered	Deletion	ND	-	-	-	-	-	-
chr15	67112364	67113293	930	0.227	-	Deletion	Deletion event	NHEJ	1	324	-	LINE,1;SINE,2/0.943	-
chr3	2269911	2270260	350	0.682	-	Deletion	Insertion event	-	-	-	AluYb9/SINE	-/-	-
chr11	65839226	65839524	299	0.227	Filtered	Deletion	ND	-	-	-	-	-	-
chr8	1450078	1450201	124	0.182	Filtered	Deletion	ND	-	-	-	-	-	-
chr2	177947096	177947230	135	0.273	Filtered	Deletion	ND	-	-	-	-	-	-
chr6	32017427	32023795	6369	0.136	-	Deletion	Insertion event	-	-	-	HERVKC4-int/LTR	-/-	-
chr21	10378189	10379231	1043	0.136	Filtered	Deletion	ND	-	-	-	-	-	-
chr14	105714507	105714649	143	0.136	Filtered	Deletion	ND	-	-	-	-	-	-
chr3	184752998	184754915	1918	0.136	Filtered	Deletion	ND	-	-	-	-	-	-
chr1	61924931	61925279	349	0.955	-	Deletion	Insertion event	-	-	-	AluYc/SINE	-/-	-
chr9	6888790	6889103	314	0.455	-	Deletion	Insertion event	-	-	-	AluYa5/SINE	-/-	-
chrX	139504399	139504517	119	0.545	Filtered	Deletion	ND	-	-	-	-	-	-
chr5	102827672	102827926	255	0.591	-	Deletion	Insertion event	-	-	-	AluYb8/SINE	-/-	-
chr4	72965537	72966109	573	0.364	-	Deletion	ND	-	-	-	-	-	-
chr22	17616768	17617075	308	0.136	Filtered	Deletion	ND	-	-	-	-	-	-
chr8	105169183	105169509	327	0.818	-	Deletion	ND	-	-	-	-	-	-
chr11	46014698	46015044	347	0.864	-	Deletion	Insertion event	-	-	-	AluYa5/SINE	-/-	-
chr4	94949313	94949634	322	0.136	-	Deletion	Insertion event	-	-	-	AluYb8/SINE	-/-	-
chr5	178239552	178239747	196	0.455	Filtered	Deletion	ND	-	-	-	-	-	-
chr20	15730912	15731741	830	0.545	-	Deletion	Deletion event	FoSTeS/MMBIR	34	0	L1PA13/LINE	-/-	-
chr13	46460728	46465343	4616	0.182	Filtered	Deletion	ND	-	-	-	-	-	-
chrX	79666396	79670575	4180	0.455	-	Deletion	Deletion event	FoSTeS/MMBIR	126	0	-	LINE,2/0.43	-
chr10	131696749	131697135	387	0.182	Filtered	Deletion	ND	-	-	-	-	-	-
chr6	32544889	32545242	354	0.318	-	Deletion	ND	-	-	-	-	-	-
chr19	40117185	40119405	2221	0.136	Filtered	Deletion	ND	-	-	-	-	-	-
chr15	101360521	101360677	157	0.273	Filtered	Deletion	ND	-	-	-	-	-	-
chr1	157570875	157571087	213	0.591	-	Deletion	Deletion event	NHEJ	0	1	-	LTR,1/0.692	-
chr6	169829033	169829343	311	0.682	Filtered	Deletion	ND	-	-	-	-	-	-
chr19	17463799	17463971	173	0.273	Filtered	Deletion	ND	-	-	-	-	-	-
chr11	11854060	11855021	962	0.136	-	Deletion	Deletion event	NAHR	0	390	-	LINE,1;SINE,2/0.6	-
chr6	32526519	32526835	317	0.273	-	Deletion	Deletion event	alt-EJ	0	15	AluY/SINE	-/-	-
chr9	128464677	128464874	198	0.818	-	Deletion	Insertion event	-	-	-	AluYa5/SINE	-/-	-
chr15	55137709	55138031	323	0.909	-	Deletion	Insertion event	-	-	-	AluYb8/SINE	-/-	-
chr17	74301927	74302123	197	0.136	Filtered	Deletion	ND	-	-	-	-	-	-
chr5	169315535	169315770	236	0.864	-	Deletion	ND	-	-	-	-	-	-
chr10	88695247	88695372	126	0.591	Filtered	Deletion	ND	-	-	-	-	-	-
chr7	5600934	5601072	139	0.182	Filtered	Deletion	ND	-	-	-	-	-	-
chr4	407264	407597	334	0.318	-	Deletion	ND	-	-	-	-	-	-
chr1	3643662	3643815	154	0.182	Filtered	Deletion	ND	-	-	-	-	-	-
chr8	71302517	71305579	3063	0.182	-	Deletion	Deletion event	alt-EJ	0	13	-	-/0	-
chr2	11854059	11854239	181	0.455	Filtered	Deletion	ND	-	-	-	-	-	-
chr6	94483607	94484620	1014	0.364	-	Deletion	Deletion event	alt-EJ	0	21	-	LINE,2/0.871	-
chr9	70848696	70849011	316	0.455	-	Deletion	ND	-	-	-	-	-	-
chr6	32555760	32556204	445	0.136	-	Deletion	Deletion event	-	-	-	-	SINE,1/0.641	-
chr10	132440240	132440779	540	0.136	Filtered	Deletion	ND	-	-	-	-	-	-
chr4	132698731	132699035	305	0.682	-	Deletion	Insertion event	-	-	-	AluYd8/SINE	-/-	-
chr2	110818831	110819063	233	0.227	-	Deletion	Insertion event	-	-	-	-	-/0	-
chr8	91140644	91140973	330	0.773	-	Deletion	Insertion event	-	-	-	AluYa5/SINE	-/-	-
chr13	76065147	76065473	327	0.545	-	Deletion	Insertion event	-	-	-	AluY/SINE	-/-	-
chr17	82976860	82976985	126	0.318	Filtered	Deletion	ND	-	-	-	-	-	-
chr21	29179905	29180258	354	0.591	-	Deletion	Deletion event	NHEJ	0	1	AluSx1/SINE	-/-	-
chr4	137022859	137022990	132	0.636	-	Deletion	Insertion event	-	-	-	AluYa5/SINE	-/-	-
chr4	109577601	109577924	324	0.591	-	Deletion	Insertion event	-	-	-	AluYe5/SINE	-/-	-
chr20	38426469	38427171	703	0.136	-	Deletion	Deletion event	alt-EJ	0	15	-	-/0	-
chr12	31790588	31790877	290	0.136	-	Deletion	ND	-	-	-	-	-	-
chr20	34528025	34528356	332	0.364	-	Deletion	Insertion event	-	-	-	AluYa5/SINE	-/-	-
chr3	26082359	26082485	127	0.909	Filtered	Deletion	ND	-	-	-	-	-	-
chr1	13568012	13568155	144	0.409	Filtered	Deletion	ND	-	-	-	-	-	-
chr11	31595825	31598568	2744	0.182	-	Deletion	Deletion event	alt-EJ	0	4	-	LINE,1;SINE,2/0.44	-
chr6	32594189	32596842	2654	0.591	Filtered	Deletion	ND	-	-	-	-	-	-
chr12	94950293	94950604	312	0.318	-	Deletion	Insertion event	-	-	-	AluYa5/SINE	-/-	-
chr5	84319191	84319537	347	0.273	-	Deletion	ND	-	-	-	-	-	-
chr12	122853407	122853561	155	0.364	Filtered	Deletion	ND	-	-	-	-	-	-
chr3	33259456	33259765	310	0.227	-	Deletion	Insertion event	-	-	-	AluYe5/SINE	-/-	-
chr1	235891285	235891624	340	0.227	-	Deletion	Insertion event	-	-	-	AluYb8/SINE	-/-	-
chr12	11874543	11874655	113	0.727	Filtered	Deletion	ND	-	-	-	-	-	-
chr10	59696996	59697135	140	0.591	Filtered	Deletion	ND	-	-	-	-	-	-
chr5	1663669	1664130	462	0.273	Filtered	Deletion	ND	-	-	-	-	-	-
chr6	20765147	20765466	320	0.682	-	Deletion	Insertion event	-	-	-	AluYa5/SINE	-/-	-
chr15	84918841	84918979	139	0.909	Filtered	Deletion	ND	-	-	-	-	-	-
chr12	81745938	81750541	4604	0.273	-	Deletion	Deletion event	alt-EJ	0	14	-	LTR,1/0.101	-
chr18	76653417	76653724	308	0.182	-	Deletion	Insertion event	-	-	-	AluYa5/SINE	-/-	-
chr9	137288429	137288564	136	0.227	Filtered	Deletion	ND	-	-	-	-	-	-
chr8	882582	882690	109	0.136	Filtered	Deletion	ND	-	-	-	-	-	-
chr1	91159231	91159516	286	1	-	Deletion	Insertion event	-	-	-	AluYa5/SINE	-/-	-
chr21	9981152	9981262	111	0.364	Filtered	Deletion	ND	-	-	-	-	-	-
chr12	96827213	96827363	151	0.227	Filtered	Deletion	ND	-	-	-	-	-	-
chr5	76699662	76699857	196	0.318	Filtered	Deletion	ND	-	-	-	-	-	-
chr17	57610450	57612555	2106	0.227	-	Deletion	Deletion event	NHEJ	0	0	-	LTR,1/0.213	-
chr16	89745516	89745704	189	0.409	Filtered	Deletion	ND	-	-	-	-	-	-
chr19	55147349	55147467	119	0.182	Filtered	Deletion	ND	-	-	-	-	-	-
chr16	58257017	58257336	320	0.227	-	Deletion	Insertion event	-	-	-	AluYa5/SINE	-/-	-
chr1	7548698	7548924	227	0.364	Filtered	Deletion	ND	-	-	-	-	-	-
chr3	17690209	17690535	327	1	-	Deletion	Insertion event	-	-	-	AluYa5/SINE	-/-	-
chr10	133017599	133018383	785	0.136	Filtered	Deletion	ND	-	-	-	-	-	-
chr10	53326938	53327159	222	0.409	Filtered	Deletion	ND	-	-	-	-	-	-
chr10	69026600	69027586	987	0.409	-	Deletion	Deletion event	-	-	-	-	SINE,3/0.531	-
chr18	72229546	72229857	312	0.227	-	Deletion	Insertion event	-	-	-	AluYa5/SINE	-/-	-
chr13	113514509	113514732	224	0.136	Filtered	Deletion	ND	-	-	-	-	-	-
chr11	74821376	74821696	321	0.136	-	Deletion	Insertion event	-	-	-	AluYa5/SINE	-/-	-
chr9	87759940	87760133	194	0.591	Filtered	Deletion	ND	-	-	-	-	-	-
chr1	182509358	182509486	129	0.227	Filtered	Deletion	ND	-	-	-	-	-	-
chr6	14745073	14745469	397	1	-	Deletion	Deletion event	NA	19	0	-	-/0	-
chr8	97583180	97583522	343	0.909	-	Deletion	Insertion event	-	-	-	AluYb8/SINE	-/-	-
chr2	294135	294333	199	0.182	Filtered	Deletion	ND	-	-	-	-	-	-
chr12	55333431	55334404	974	0.591	-	Deletion	ND	-	-	-	-	-	-
chr1	58278242	58279158	917	0.864	-	Deletion	Deletion event	alt-EJ	0	7	-	LINE,1;LTR,2/0.826	-
chr10	35549837	35549998	162	0.182	Filtered	Deletion	ND	-	-	-	-	-	-
chr19	19147212	19147488	277	0.273	-	Deletion	Deletion event	alt-EJ	0	4	-	-/0	-
chr12	27281070	27281403	334	0.818	-	Deletion	ND	-	-	-	-	-	-
chr2	141593435	141593761	327	0.955	-	Deletion	Insertion event	-	-	-	AluYb8/SINE	-/-	-
chr1	93785911	93786225	315	0.273	-	Deletion	Insertion event	-	-	-	AluY/SINE	-/-	-
chr5	170703047	170704202	1156	0.409	-	Deletion	ND	-	-	-	-	-	-
chr13	55367051	55367340	290	0.818	-	Deletion	Deletion event	alt-EJ	0	7	MLT1F2/LTR	-/-	-
chr4	164458884	164459004	121	0.273	Filtered	Deletion	ND	-	-	-	-	-	-
chr2	66278462	66280425	1964	0.227	-	Deletion	Deletion event	alt-EJ	0	18	-	DNA,1/0.16	-
chr3	134575355	134575567	213	0.227	Filtered	Deletion	ND	-	-	-	-	-	-
chr6	9460159	9460498	340	1	-	Deletion	Insertion event	-	-	-	AluYb8/SINE	-/-	-
chr20	39709007	39709143	137	0.727	-	Deletion	Insertion event	-	-	-	AluYa5/SINE	-/-	-
chr13	113560276	113560473	198	0.364	Filtered	Deletion	ND	-	-	-	-	-	-
chr1	103908883	103909038	156	0.182	-	Deletion	Deletion event	alt-EJ	0	6	-	LINE,1/0.688	-
chr6	32346005	32346327	323	0.864	-	Deletion	Insertion event	-	-	-	AluYb8/SINE	-/-	-
chr6	32490665	32490997	333	0.182	-	Deletion	Deletion event	alt-EJ	0	17	AluSg/SINE	-/-	-
chr1	109072002	109072147	146	0.955	Filtered	Deletion	ND	-	-	-	-	-	-
chr2	17937599	17938754	1156	0.136	-	Deletion	Deletion event	alt-EJ	0	4	-	LINE,2;LTR,1/0.727	-
chr17	26963474	26963593	120	0.455	-	Deletion	Deletion event	alt-EJ	0	2	-	-/0	-
chr3	195622374	195622478	105	0.182	Filtered	Deletion	ND	-	-	-	-	-	-
chr7	309103	309236	134	0.318	Filtered	Deletion	ND	-	-	-	-	-	-
chr3	26745231	26745553	323	0.5	-	Deletion	Insertion event	-	-	-	AluY/SINE	-/-	-
chr5	69428220	69428673	454	0.409	-	Deletion	ND	-	-	-	-	-	-
chr5	176960598	176963194	2597	0.591	Filtered	Deletion	ND	-	-	-	-	-	-
chr18	49354996	49355103	108	0.227	Filtered	Deletion	ND	-	-	-	-	-	-
chr14	64327415	64327552	138	0.227	Filtered	Deletion	ND	-	-	-	-	-	-
chr2	18392978	18393275	298	0.636	-	Deletion	Insertion event	-	-	-	AluYf1/SINE	-/-	-
chr11	116818450	116818632	183	0.136	Filtered	Deletion	ND	-	-	-	-	-	-
chr2	44556461	44556785	325	0.409	-	Deletion	Insertion event	-	-	-	AluYb8/SINE	-/-	-
chr6	11555875	11556195	321	1	-	Deletion	Insertion event	-	-	-	AluY/SINE	-/-	-
chr10	264913	265031	119	0.409	Filtered	Deletion	ND	-	-	-	-	-	-
chr16	20767235	20767553	319	0.318	-	Deletion	Insertion event	-	-	-	AluY/SINE	-/-	-
chr10	106128348	106128494	147	0.136	Filtered	Deletion	ND	-	-	-	-	-	-
chr1	113068721	113071171	2451	0.682	Filtered	Deletion	ND	-	-	-	-	-	-
chr6	67232755	67232908	154	0.409	Filtered	Deletion	ND	-	-	-	-	-	-
chr4	97212240	97212553	314	0.227	-	Deletion	Insertion event	-	-	-	AluYa5/SINE	-/-	-
chr9	135578248	135578602	355	0.273	Filtered	Deletion	ND	-	-	-	-	-	-
chr2	146105051	146119312	14262	0.409	-	Deletion	Deletion event	alt-EJ	0	2	-	LINE,1/0.163	-
chr1	113344870	113345899	1030	0.227	Filtered	Deletion	ND	-	-	-	-	-	-
chr16	1372986	1374202	1217	0.545	Filtered	Deletion	ND	-	-	-	-	-	-
chr4	71920014	71920322	309	0.227	-	Deletion	ND	-	-	-	-	-	-
chr4	103650837	103651008	172	0.136	Filtered	Deletion	ND	-	-	-	-	-	-
chr10	345548	345747	200	0.136	Filtered	Deletion	ND	-	-	-	-	-	-
chr10	122814131	122814290	160	0.136	Filtered	Deletion	ND	-	-	-	-	-	-
chr7	155124115	155124296	182	0.409	Filtered	Deletion	ND	-	-	-	-	-	-
chr4	165546875	165547178	304	0.273	-	Deletion	Insertion event	-	-	-	AluYm1/SINE	-/-	-
chr13	109383245	109383440	196	0.182	Filtered	Deletion	ND	-	-	-	-	-	-
chr9	41237753	41238304	552	0.455	-	Deletion	ND	-	-	-	-	-	-
chr7	121649072	121649541	470	0.182	-	Deletion	ND	-	-	-	-	-	-
chr1	194098978	194099272	295	0.682	Filtered	Deletion	ND	-	-	-	-	-	-
chr5	167974063	167974269	207	0.136	Filtered	Deletion	ND	-	-	-	-	-	-
chr7	108867908	108868300	393	0.727	Filtered	Deletion	ND	-	-	-	-	-	-
chr7	16132149	16134448	2300	0.727	-	Deletion	Deletion event	alt-EJ	0	8	-	DNA,2;SINE,2/0.6	-
chr19	13664883	13666048	1166	0.364	-	Deletion	Deletion event	NAHR	0	329	-	LTR,2;SINE,2/0.554	-
chr4	635425	635579	155	0.182	Filtered	Deletion	ND	-	-	-	-	-	-
chr8	125478048	125478207	160	0.455	Filtered	Deletion	ND	-	-	-	-	-	-
chr1	165582956	165583151	196	0.273	Filtered	Deletion	ND	-	-	-	-	-	-
chr2	83495731	83495935	205	0.636	Filtered	Deletion	ND	-	-	-	-	-	-
chr1	2976657	2976879	223	0.136	Filtered	Deletion	ND	-	-	-	-	-	-
chr10	27349328	27353169	3842	0.364	-	Deletion	Deletion event	FoSTeS/MMBIR	14	0	-	LINE,1/0.212	-
chr2	26655198	26655332	135	0.864	Filtered	Deletion	ND	-	-	-	-	-	-
chr18	1854771	1854894	124	0.545	Filtered	Deletion	ND	-	-	-	-	-	-
chr17	81798718	81798838	121	0.5	-	Deletion	ND	-	-	-	-	-	-
chr9	36362898	36364099	1202	0.364	-	Deletion	Deletion event	NAHR	0	249	-	DNA,1;LINE,1;SINE,2/0.634	-
chr1	245324034	245324152	119	0.364	Filtered	Deletion	ND	-	-	-	-	-	-
chr1	247991310	247992296	987	0.182	-	Deletion	Deletion event	NA	0	71	-	DNA,1/0.298	-
chr1	186327096	186327211	116	0.364	Filtered	Deletion	ND	-	-	-	-	-	-
chr10	18741518	18741666	149	0.318	Filtered	Deletion	ND	-	-	-	-	-	-
chr7	142517789	142518097	309	0.455	-	Deletion	Deletion event	NA	0	0	AluY/SINE	-/-	-
chr11	49731325	88907902	39176578	0.227	-	Deletion	ND	-	-	-	-	-	-
chr21	28891444	28891991	548	0.227	-	Deletion	ND	-	-	-	-	-	-
chr11	17174323	17174635	313	0.682	Filtered	Deletion	ND	-	-	-	-	-	-
chr7	26469641	26469899	259	0.273	-	Deletion	Deletion event	FoSTeS/MMBIR	77	0	AluJb/SINE	-/-	-
chr1	209904710	209912633	7924	0.409	-	Deletion	Deletion event	alt-EJ	0	33	-	LINE,1;LTR,2/0.603	-
chr4	129144972	129147287	2316	0.227	-	Deletion	Deletion event	FoSTeS/MMBIR	240	0	-	LINE,1;LTR,1;SINE,1/0.373	-
chr9	4346672	4346983	312	1	-	Deletion	Insertion event	-	-	-	AluYa5/SINE	-/-	-
chr7	62276668	62276857	190	0.182	-	Deletion	Insertion event	-	-	-	-	-/0	Possible templete sequence insertion
chr14	101524540	101524881	342	0.227	-	Deletion	Insertion event	-	-	-	AluYb8/SINE	-/-	-
chr11	100567922	100568071	150	0.318	-	Deletion	Deletion event	alt-EJ	0	14	-	-/0	-
chr19	22958055	22960102	2048	0.818	-	Deletion	ND	-	-	-	-	-	-
chr7	152870937	152871091	155	0.545	Filtered	Deletion	ND	-	-	-	-	-	-
chr10	18567194	18567326	133	0.136	Filtered	Deletion	ND	-	-	-	-	-	-
chr15	31511208	31511649	442	0.136	Filtered	Deletion	ND	-	-	-	-	-	-
chr11	97914783	97914893	111	0.273	Filtered	Deletion	ND	-	-	-	-	-	-
chr16	49506553	49506687	135	0.455	Filtered	Deletion	ND	-	-	-	-	-	-
chr7	155150221	155150551	331	0.682	-	Deletion	Insertion event	-	-	-	AluYb8/SINE	-/-	-
chr12	49076236	49076710	475	0.273	-	Deletion	ND	-	-	-	-	-	-
chr11	47371668	47372112	445	0.136	-	Deletion	Deletion event	-	-	-	-	LINE,1/0.722	-
chr1	248676252	248677603	1352	0.227	-	Deletion	Insertion event	-	-	-	-	Retroposon,1;SINE,1/0.923	-
chr11	32367746	32369112	1367	0.591	-	Deletion	Deletion event	FoSTeS/MMBIR	31	0	-	LTR,2/0.871	-
chr5	100423772	100424088	317	0.955	-	Deletion	Insertion event	-	-	-	AluYg6/SINE	-/-	-
chr9	42258467	42259471	1005	0.136	Filtered	Deletion	ND	-	-	-	-	-	-
chr18	77555042	77556204	1163	0.773	-	Deletion	Deletion event	alt-EJ	0	44	-	DNA,1;LINE,1/0.462	-
chr7	96893445	96893775	331	0.318	-	Deletion	Insertion event	-	-	-	AluYa5/SINE	-/-	-
chr12	38803783	38806880	3098	0.136	-	Deletion	ND	-	-	-	-	-	-
chr5	24091514	24091842	329	0.318	-	Deletion	ND	-	-	-	-	-	-
chr5	1459238	1459397	160	0.136	Filtered	Deletion	ND	-	-	-	-	-	-
chr7	75664001	75664178	178	0.318	Filtered	Deletion	ND	-	-	-	-	-	-
chr3	128657042	128657396	355	0.273	-	Deletion	ND	-	-	-	-	-	-
chr2	78558878	78559013	136	0.682	-	Deletion	Insertion event	-	-	-	AluYc3/SINE	-/-	-
chr1	5744165	5744269	105	0.318	Filtered	Deletion	ND	-	-	-	-	-	-
chr17	300067	300358	292	0.364	Filtered	Deletion	ND	-	-	-	-	-	-
chr10	91209476	91209815	340	0.909	-	Deletion	Insertion event	-	-	-	AluYb8/SINE	-/-	-
chr20	1408500	1410171	1672	0.773	-	Deletion	ND	-	-	-	-	-	-
chr9	39981710	39982342	633	0.227	-	Deletion	ND	-	-	-	-	-	-
chr16	34586616	34586885	270	0.182	Filtered	Deletion	ND	-	-	-	-	-	-
chr1	119016160	119016477	318	0.727	-	Deletion	Insertion event	-	-	-	AluYg6/SINE	-/-	-
chr13	103357514	103357832	319	0.455	-	Deletion	Insertion event	-	-	-	AluYa5/SINE	-/-	-
chr19	15651142	15651617	476	0.136	-	Deletion	Deletion event	-	-	-	-	SINE,1;Simple_repeat,1/0.924	-
chr7	138611710	138612476	767	0.818	-	Deletion	Insertion event	-	-	-	-	LINE,1;Retroposon,1/0.914	-
chr4	91010406	91014686	4281	0.227	-	Deletion	Deletion event	NHEJ	0	1	-	LINE,2/0.746	-
chr5	179001586	179001699	114	0.227	Filtered	Deletion	ND	-	-	-	-	-	-
chr9	75204432	75204649	218	0.273	-	Deletion	Insertion event	-	-	-	L1P1/LINE	-/-	-
chr20	28840155	28840496	342	0.364	Filtered	Deletion	ND	-	-	-	-	-	-
chr22	44302663	44302848	186	0.182	Filtered	Deletion	ND	-	-	-	-	-	-
chr3	172683123	172683442	320	0.227	-	Deletion	Insertion event	-	-	-	AluYa5/SINE	-/-	-
chr6	81433855	81433985	131	0.182	-	Deletion	Deletion event	alt-EJ	0	4	L1HS/LINE	-/-	-
chr18	30292621	30292949	329	0.818	-	Deletion	Insertion event	-	-	-	AluYa5/SINE	-/-	-
chr3	115305406	115305747	342	0.636	-	Deletion	Insertion event	-	-	-	AluYa8/SINE	-/-	-
chr3	38081489	38081802	314	0.227	Filtered	Deletion	ND	-	-	-	-	-	-
chr4	107355545	107358354	2810	0.636	Filtered	Deletion	ND	-	-	-	-	-	-
chr11	25047334	25047438	105	0.182	Filtered	Deletion	ND	-	-	-	-	-	-
chr10	17268721	17273508	4788	0.227	-	Deletion	Deletion event	FoSTeS/MMBIR	16	0	-	LTR,1/0.125	-
chr19	40107194	40109866	2673	0.182	Filtered	Deletion	ND	-	-	-	-	-	-
chrX	22654460	22654778	319	0.227	-	Deletion	Insertion event	-	-	-	AluY/SINE	-/-	-
chr2	129279529	129279836	308	0.136	-	Deletion	Deletion event	alt-EJ	0	3	-	LINE,1;LTR,1/0.399	-
chr7	4407939	4408052	114	0.227	Filtered	Deletion	ND	-	-	-	-	-	-
chr9	36423664	36423982	319	0.364	-	Deletion	Insertion event	-	-	-	AluY/SINE	-/-	-
chr15	100912879	100913187	309	0.409	-	Deletion	Insertion event	-	-	-	AluY/SINE	-/-	-
chr3	91291119	91291226	108	0.864	-	Deletion	ND	-	-	-	-	-	-
chr5	77809408	77809739	332	0.818	-	Deletion	ND	-	-	-	-	-	-
chr4	186693368	186693696	329	0.273	-	Deletion	Deletion event	NHEJ	0	0	MLT1H/LTR	-/-	-
chr1	36267658	36267892	235	0.909	-	Deletion	Deletion event	FoSTeS/MMBIR	34	0	-	-/0	-
chr15	99116398	99117195	798	0.273	-	Deletion	Deletion event	alt-EJ	0	9	-	LTR,2;SINE,1/0.912	-
chr5	152076870	152082898	6029	0.909	-	Deletion	Insertion event	-	-	-	L1HS/LINE	-/-	-
chr2	3775431	3775976	546	0.182	Filtered	Deletion	ND	-	-	-	-	-	-
chr11	96268762	96270233	1472	0.136	-	Deletion	Deletion event	NA	0	0	-	LINE,2;LTR,1;SINE,1/0.713	-
chr17	136336	136442	107	0.182	Filtered	Deletion	ND	-	-	-	-	-	-
chr14	106358002	106358834	833	0.318	-	Deletion	ND	-	-	-	-	-	-
chr2	34603842	34604095	254	0.136	Filtered	Deletion	ND	-	-	-	-	-	-
chr2	211686536	211686835	300	1	-	Deletion	Insertion event	-	-	-	AluYb8/SINE	-/-	-
chr1	68764958	68765095	138	0.773	Filtered	Deletion	ND	-	-	-	-	-	-
chr17	31332582	31332931	350	0.182	-	Deletion	ND	-	-	-	-	-	-
chr1	80728664	80728989	326	0.727	-	Deletion	Insertion event	-	-	-	AluYa5/SINE	-/-	-
chr2	6260760	6260881	122	0.273	Filtered	Deletion	ND	-	-	-	-	-	-
chr3	186863239	186867508	4270	0.864	-	Deletion	Insertion event	-	-	-	-	LTR,1;Retroposon,1/0.533	-
chr14	70854261	70854554	294	0.818	-	Deletion	Insertion event	-	-	-	AluYa5/SINE	-/-	-
chr21	17719549	17720043	495	0.136	Filtered	Deletion	ND	-	-	-	-	-	-
chr6	148185192	148185328	137	0.455	-	Deletion	Deletion event	alt-EJ	0	50	AluSx4/SINE	-/-	-
chr6	51391503	51391820	318	0.636	-	Deletion	Insertion event	-	-	-	AluY/SINE	-/-	-
chr10	130573920	130574063	144	0.182	-	Deletion	Deletion event	alt-EJ	0	5	-	-/0	-
chr11	45408300	45410064	1765	0.591	-	Deletion	Deletion event	alt-EJ	0	3	-	DNA,1/0.136	-
chr9	29092577	29098017	5441	0.455	-	Deletion	Deletion event	alt-EJ	0	57	-	DNA,1/0.202	-
chr15	87156850	87157262	413	0.273	Filtered	Deletion	ND	-	-	-	-	-	-
chr10	103337783	103338096	314	0.455	Filtered	Deletion	ND	-	-	-	-	-	-
chr15	25430233	25430342	110	0.409	Filtered	Deletion	ND	-	-	-	-	-	-
chr4	559857	559998	142	0.364	Filtered	Deletion	ND	-	-	-	-	-	-
chr1	95224969	95225290	322	0.818	-	Deletion	Insertion event	-	-	-	AluYa5/SINE	-/-	-
chr4	185277725	185278045	321	0.773	-	Deletion	Insertion event	-	-	-	AluYa5/SINE	-/-	-
chr3	77290263	77290697	435	0.182	Filtered	Deletion	ND	-	-	-	-	-	-
chr5	180296827	180296937	111	0.364	Filtered	Deletion	ND	-	-	-	-	-	-
chr9	18286564	18286743	180	0.545	-	Deletion	Deletion event	NHEJ	1	2	-	-/0	-
chr3	124628204	124628333	130	0.318	Filtered	Deletion	ND	-	-	-	-	-	-
chr4	118066604	118066763	160	0.136	Filtered	Deletion	ND	-	-	-	-	-	-
chr10	6369613	6375678	6066	0.955	-	Deletion	Insertion event	-	-	-	L1HS/LINE	-/-	-
chr11	47892850	47893211	362	0.364	Filtered	Deletion	ND	-	-	-	-	-	-
chr8	55195142	55195496	355	0.182	-	Deletion	Deletion event	alt-EJ	0	19	-	DNA,1;Simple_repeat,1/0.963	-
chr8	5870503	5871835	1333	0.636	-	Deletion	Deletion event	NHEJ	2	0	-	LINE,1/0.584	-
chr18	26554077	26554486	410	0.227	Filtered	Deletion	ND	-	-	-	-	-	-
chr2	161475761	161477536	1776	0.909	-	Deletion	Deletion event	alt-EJ	0	4	-	LINE,2/0.926	-
chr5	1627033	1628725	1693	0.227	-	Deletion	Deletion event	NA	0	36	-	LINE,1;LTR,1;SINE,3/0.656	-
chr1	240453707	240454030	324	0.409	-	Deletion	Insertion event	-	-	-	AluYb8/SINE	-/-	-
chrX	32452334	32452486	153	0.5	Filtered	Deletion	ND	-	-	-	-	-	-
chr17	835800	836036	237	0.5	Filtered	Deletion	ND	-	-	-	-	-	-
chr1	200289901	200290020	120	0.5	-	Deletion	Deletion event	NA	33	0	-	-/0	-
chr5	102358145	102359066	922	0.318	-	Deletion	Deletion event	alt-EJ	0	12	L1P1/LINE	-/-	-
chr18	5306883	5307361	479	0.5	Filtered	Deletion	ND	-	-	-	-	-	-
chr1	114243846	114243963	118	0.136	-	Deletion	Deletion event	alt-EJ	0	5	L1PA10/LINE	-/-	-
chr2	85292001	85292338	338	1	-	Deletion	Insertion event	-	-	-	AluYa5/SINE	-/-	-
chr19	21584232	21584531	300	0.318	-	Deletion	Deletion event	-	-	-	AluSc8/SINE	-/-	-
chr7	30495986	30496319	334	0.5	-	Deletion	Insertion event	-	-	-	AluY/SINE	-/-	-
chr22	42705462	42706215	754	0.182	-	Deletion	Deletion event	NAHR	0	371	-	SINE,4/0.862	-
chr3	149550687	149552362	1676	0.318	-	Deletion	Deletion event	alt-EJ	0	5	-	SINE,1/0.174	-
chr9	29451826	29452016	191	0.409	-	Deletion	ND	-	-	-	-	-	-
chr17	75044203	75044523	321	0.5	Filtered	Deletion	ND	-	-	-	-	-	-
chrX	87024054	87025135	1082	0.227	-	Deletion	ND	-	-	-	-	-	-
chr8	97771234	97771566	333	0.636	-	Deletion	Insertion event	-	-	-	AluYa5/SINE	-/-	-
chr4	87562748	87565178	2431	0.636	-	Deletion	Insertion event	-	-	-	L1HS/LINE	-/-	-
chr17	216021	216125	105	0.182	Filtered	Deletion	ND	-	-	-	-	-	-
chr20	23122701	23122995	295	0.864	-	Deletion	Deletion event	FoSTeS/MMBIR	35	0	-	-/0	-
chr2	237598144	237598262	119	0.182	Filtered	Deletion	ND	-	-	-	-	-	-
chr9	128932657	128932788	132	0.182	-	Deletion	Deletion event	-	-	-	AluSx3/SINE	-/-	-
chr9	104493304	104493416	113	0.182	Filtered	Deletion	ND	-	-	-	-	-	-
chr11	88185391	88185707	317	0.182	-	Deletion	Insertion event	-	-	-	AluYd8/SINE	-/-	-
chr11	41304089	41304219	131	0.182	Filtered	Deletion	ND	-	-	-	-	-	-
chr9	23075122	23075437	316	0.682	-	Deletion	Insertion event	-	-	-	AluYa5/SINE	-/-	-
chr3	193157541	193167627	10087	0.773	-	Deletion	Deletion event	alt-EJ	0	6	-	-/0	-
chr9	3780633	3780962	330	1	-	Deletion	Insertion event	-	-	-	AluY/SINE	-/-	-
chr4	14389534	14389716	183	0.318	Filtered	Deletion	ND	-	-	-	-	-	-
chr2	109199379	109199840	462	0.909	Filtered	Deletion	ND	-	-	-	-	-	-
chr1	162082890	162083210	321	0.864	-	Deletion	Insertion event	-	-	-	AluYa5/SINE	-/-	-
chr18	77294062	77294259	198	0.227	-	Deletion	Deletion event	NAHR	0	150	-	LTR,2/0.995	-
chr4	88116533	88116864	332	0.955	-	Deletion	Insertion event	-	-	-	AluY/SINE	-/-	-
chr22	48497637	48497858	222	0.227	Filtered	Deletion	ND	-	-	-	-	-	-
chr3	76439305	76439425	121	0.5	Filtered	Deletion	ND	-	-	-	-	-	-
chr9	7371813	7372129	317	0.273	-	Deletion	Insertion event	-	-	-	AluYe5/SINE	-/-	-
chr12	107828784	107829100	317	0.136	-	Deletion	Insertion event	-	-	-	AluYb8/SINE	-/-	-
chr12	2107353	2107463	111	0.136	Filtered	Deletion	ND	-	-	-	-	-	-
chr4	71876428	71876572	145	0.364	Filtered	Deletion	ND	-	-	-	-	-	-
chr4	5833164	5833478	315	0.182	-	Deletion	Insertion event	-	-	-	AluYa5/SINE	-/-	-
chr2	194703603	194704030	428	0.455	Filtered	Deletion	ND	-	-	-	-	-	-
chr10	46218687	46218935	249	0.136	Filtered	Deletion	ND	-	-	-	-	-	-
chr22	36800030	36800201	172	0.182	Filtered	Deletion	ND	-	-	-	-	-	-
chr1	84052256	84058958	6703	0.818	-	Deletion	Insertion event	-	-	-	L1HS/LINE	-/-	-
chr1	115686866	115690218	3353	0.182	-	Deletion	Deletion event	alt-EJ	0	7	-	LINE,1/0.132	-
chr7	33363938	33364264	327	0.364	-	Deletion	Insertion event	-	-	-	AluY/SINE	-/-	-
chr19	21567941	21568916	976	0.318	-	Deletion	Deletion event	FoSTeS/MMBIR	14	0	LTR5_Hs/LTR	-/-	-
chr12	31122822	31122986	165	0.5	Filtered	Deletion	ND	-	-	-	-	-	-
chr4	92384546	92384648	103	0.182	Filtered	Deletion	ND	-	-	-	-	-	-
chr14	19866183	19866307	125	0.182	Filtered	Deletion	ND	-	-	-	-	-	-
chr14	92179292	92179404	113	0.318	Filtered	Deletion	ND	-	-	-	-	-	-
chr19	45400768	45401093	326	0.818	-	Deletion	Insertion event	-	-	-	AluYa5/SINE	-/-	-
chr5	59172046	59172154	109	0.5	Filtered	Deletion	ND	-	-	-	-	-	-
chr5	73980079	73980220	142	0.136	Filtered	Deletion	ND	-	-	-	-	-	-
chr12	29127318	29127633	316	0.455	-	Deletion	ND	-	-	-	-	-	-
chr20	28787839	28788018	180	0.273	Filtered	Deletion	ND	-	-	-	-	-	-
chr2	427422	427532	111	0.136	Filtered	Deletion	ND	-	-	-	-	-	-
chr14	65060449	65060738	290	0.136	Filtered	Deletion	ND	-	-	-	-	-	-
chr9	62268391	62269032	642	0.182	-	Deletion	ND	-	-	-	-	-	-
chr9	129439873	129440060	188	0.364	Filtered	Deletion	ND	-	-	-	-	-	-
chr5	13894984	13895281	298	1	-	Deletion	Insertion event	-	-	-	AluYa5/SINE	-/-	-
chrX	119736724	119736976	253	0.227	-	Deletion	Deletion event	NAHR	0	220	-	Retroposon,1;SINE,3/0.992	-
chr13	39454345	39454669	325	0.909	-	Deletion	Insertion event	-	-	-	AluYa5/SINE	-/-	-
chr19	5509850	5510819	970	0.182	-	Deletion	Deletion event	NAHR	0	286	-	LTR,1;SINE,1/0.365	-
chr1	75546197	75546528	332	0.955	-	Deletion	Insertion event	-	-	-	AluYb8/SINE	-/-	-
chr5	60651961	60656181	4221	0.136	-	Deletion	Deletion event	alt-EJ	0	10	L1PB1/LINE	-/-	-
chr21	13444529	13445848	1320	0.273	-	Deletion	Deletion event	FoSTeS/MMBIR	13	419	-	LTR,2;SINE,1/0.764	-
chr1	64734734	64734834	101	0.182	Filtered	Deletion	ND	-	-	-	-	-	-
chr14	73085321	73085468	148	0.136	-	Deletion	Deletion event	FoSTeS/MMBIR	61	0	-	LINE,1/0.733	-
chr15	53117421	53117545	125	0.409	Filtered	Deletion	ND	-	-	-	-	-	-
chr11	20547645	20549644	2000	0.182	Filtered	Deletion	ND	-	-	-	-	-	-
chr14	103999649	103999773	125	0.227	-	Deletion	Deletion event	FoSTeS/MMBIR	16	0	-	SINE,1/0.48	-
chr2	147682848	147683310	463	0.273	-	Deletion	Deletion event	NHEJ	6	0	-	LINE,1/0.245	-
chr8	59728778	59728954	177	0.727	Filtered	Deletion	ND	-	-	-	-	-	-
chr8	102429275	102429689	415	0.364	-	Deletion	Deletion event	NA	25	291	-	Retroposon,1;SINE,3/0.898	-
chr7	157712016	157712122	107	0.182	Filtered	Deletion	ND	-	-	-	-	-	-
chr1	190941477	190941646	170	0.273	Filtered	Deletion	ND	-	-	-	-	-	-
chr18	54426599	54430594	3996	0.727	-	Deletion	Insertion event	-	-	-	L1HS/LINE	-/-	-
chr20	61350252	61350420	169	0.136	Filtered	Deletion	ND	-	-	-	-	-	-
chrX	87031777	87032227	451	0.227	-	Deletion	Deletion event	alt-EJ	0	23	L1P4/LINE	-/-	-
chr22	50147339	50147545	207	0.318	Filtered	Deletion	ND	-	-	-	-	-	-
chr6	170264946	170265139	194	0.409	Filtered	Deletion	ND	-	-	-	-	-	-
chr20	64090891	64091150	260	0.227	Filtered	Deletion	ND	-	-	-	-	-	-
chr2	101358754	101359089	336	0.636	-	Deletion	ND	-	-	-	-	-	-
chr10	69238366	69238690	325	0.727	-	Deletion	Insertion event	-	-	-	AluYb8/SINE	-/-	-
chrX	85254348	85254677	330	0.227	Filtered	Deletion	ND	-	-	-	-	-	-
chr9	34075084	34075410	327	0.318	Filtered	Deletion	ND	-	-	-	-	-	-
chr13	47441620	47441724	105	0.955	Filtered	Deletion	ND	-	-	-	-	-	-
chr3	152047144	152047586	443	0.227	-	Deletion	Deletion event	alt-EJ	0	9	-	DNA,1/0.188	-
chr18	28693460	28698449	4990	0.182	-	Deletion	Deletion event	-	-	-	-	LTR,3/0.699	-
chr9	91796758	91797008	251	0.227	Filtered	Deletion	ND	-	-	-	-	-	-
chr15	69383831	69383948	118	0.227	Filtered	Deletion	ND	-	-	-	-	-	-
chr1	247888188	247894349	6162	0.818	-	Deletion	Insertion event	-	-	-	L1PA2/LINE	-/-	-
chr22	44904524	44904866	343	0.591	-	Deletion	ND	-	-	-	-	-	-
chr8	63798218	63800666	2449	0.227	-	Deletion	ND	-	-	-	-	-	-
chr18	68561727	68562112	386	0.591	-	Deletion	Deletion event	alt-EJ	0	6	-	LTR,1/0.604	-
chr6	23948721	23949116	396	0.136	Filtered	Deletion	ND	-	-	-	-	-	-
chr7	224287	226006	1720	0.227	Filtered	Deletion	ND	-	-	-	-	-	-
chr5	35841763	35841884	122	0.545	Filtered	Deletion	ND	-	-	-	-	-	-
chr14	104826841	104827027	187	0.727	-	Deletion	Deletion event	alt-EJ	0	3	-	-/0	-
chr7	93912511	93913230	720	0.818	-	Deletion	Deletion event	NA	0	0	-	LINE,1;SINE,1/0.662	-
chr6	169987652	169988555	904	0.182	Filtered	Deletion	ND	-	-	-	-	-	-
chr20	33456095	33456797	703	0.136	Filtered	Deletion	ND	-	-	-	-	-	-
chr14	100546387	100546493	107	0.318	Filtered	Deletion	ND	-	-	-	-	-	-
chr18	79172392	79172644	253	0.318	Filtered	Deletion	ND	-	-	-	-	-	-
chr4	7633789	7634130	342	0.864	-	Deletion	Deletion event	alt-EJ	0	20	-	SINE,1/0.109	-
chr2	241326535	241326684	150	0.636	Filtered	Deletion	ND	-	-	-	-	-	-
chr17	76991448	76991769	322	0.909	-	Deletion	Insertion event	-	-	-	AluYe5/SINE	-/-	-
chr5	78981917	78982239	323	0.409	-	Deletion	ND	-	-	-	-	-	-
chr20	63455960	63456129	170	0.136	Filtered	Deletion	ND	-	-	-	-	-	-
chr6	133833434	133833567	134	0.955	Filtered	Deletion	ND	-	-	-	-	-	-
chr5	159595304	159595978	675	0.318	-	Deletion	Deletion event	alt-EJ	0	6	-	LTR,1/0.542	-
chr9	403893	403995	103	0.318	Filtered	Deletion	ND	-	-	-	-	-	-
chr22	40744120	40746640	2521	0.182	Filtered	Deletion	ND	-	-	-	-	-	-
chr15	58304310	58304631	322	0.773	-	Deletion	Insertion event	-	-	-	AluYc/SINE	-/-	-
chr21	42283768	42284076	309	0.455	Filtered	Deletion	ND	-	-	-	-	-	-
chr10	98265379	98265715	337	0.182	-	Deletion	Deletion event	alt-EJ	0	18	AluSq2/SINE	-/-	-
chr10	111431109	111431288	180	0.182	Filtered	Deletion	ND	-	-	-	-	-	-
chr18	76467244	76467402	159	1	Filtered	Deletion	ND	-	-	-	-	-	-
chr18	73311627	73311939	313	0.5	-	Deletion	Insertion event	-	-	-	AluYa5/SINE	-/-	-
chr7	284064	284172	109	0.227	Filtered	Deletion	ND	-	-	-	-	-	-
chr5	179871917	179872074	158	0.273	Filtered	Deletion	ND	-	-	-	-	-	-
chr16	60884350	60884492	143	0.182	Filtered	Deletion	ND	-	-	-	-	-	-
chr9	132513921	132514136	216	0.318	Filtered	Deletion	ND	-	-	-	-	-	-
chr7	113494135	113494244	110	0.318	Filtered	Deletion	ND	-	-	-	-	-	-
chr1	27921297	27921608	312	0.682	-	Deletion	Insertion event	-	-	-	AluYb8/SINE	-/-	-
chr3	150181299	150181517	219	0.227	Filtered	Deletion	ND	-	-	-	-	-	-
chr17	18689761	18690106	346	0.273	-	Deletion	Insertion event	-	-	-	AluY/SINE	-/-	-
chr1	964701	964826	126	0.318	Filtered	Deletion	ND	-	-	-	-	-	-
chr1	238689017	238689959	943	0.591	-	Deletion	Insertion event	-	-	-	-	LINE,2/0.938	-
chr22	24881096	24881469	374	0.182	-	Deletion	Deletion event	NAHR	0	304	-	SINE,3/0.981	-
chr3	107017131	107017395	265	0.409	-	Deletion	Deletion event	NHEJ	2	82	L1M3/LINE	-/-	-
chr11	1661276	1661410	135	0.227	Filtered	Deletion	ND	-	-	-	-	-	-
chr13	29317434	29317744	311	0.909	-	Deletion	Insertion event	-	-	-	AluYb8/SINE	-/-	-
chr7	127980113	127980435	323	0.136	-	Deletion	Insertion event	-	-	-	AluYa5/SINE	-/-	-
chr15	66998502	66998606	105	0.227	Filtered	Deletion	ND	-	-	-	-	-	-
chr7	48895965	48896067	103	0.182	Filtered	Deletion	ND	-	-	-	-	-	-
chr2	2716680	2716795	116	0.227	Filtered	Deletion	ND	-	-	-	-	-	-
chr2	70325441	70325628	188	0.273	-	Deletion	Deletion event	NAHR	0	186	AluSc/SINE	-/-	-
chr6	96035971	96036072	102	0.227	Filtered	Deletion	ND	-	-	-	-	-	-
chr10	126417918	126418233	316	1	-	Deletion	Insertion event	-	-	-	AluYa5/SINE	-/-	-
chr18	48730509	48730621	113	0.136	Filtered	Deletion	ND	-	-	-	-	-	-
chr18	12851198	12851526	329	0.818	-	Deletion	ND	-	-	-	-	-	-
chr5	64990242	64990578	337	0.318	-	Deletion	ND	-	-	-	-	-	-
chr1	20605595	20606271	677	0.318	-	Deletion	ND	-	-	-	-	-	-
chr7	14411647	14411815	169	0.591	-	Deletion	Deletion event	alt-EJ	0	55	-	-/0	-
chr10	1495600	1495708	109	0.182	-	Deletion	Deletion event	alt-EJ	0	3	-	-/0	-
chr4	42903152	42903848	697	0.455	-	Deletion	Deletion event	NHEJ	0	0	-	SINE,1/0.397	-
chr13	90495917	90496023	107	0.318	Filtered	Deletion	ND	-	-	-	-	-	-
chr8	117968535	117968887	353	0.273	-	Deletion	Insertion event	-	-	-	AluY/SINE	-/-	-
chr18	68956449	68956560	112	0.182	Filtered	Deletion	ND	-	-	-	-	-	-
chr8	37770720	37770856	137	0.136	-	Deletion	Deletion event	alt-EJ	0	59	AluSx/SINE	-/-	-
chr4	2396138	2396791	654	0.455	Filtered	Deletion	ND	-	-	-	-	-	-
chr2	228264146	228264294	149	0.227	Filtered	Deletion	ND	-	-	-	-	-	-
chr19	33825467	33825676	210	0.182	Filtered	Deletion	ND	-	-	-	-	-	-
chr2	195166612	195166903	292	1	-	Deletion	Insertion event	-	-	-	AluYe5/SINE	-/-	-
chr9	62835366	62838295	2930	0.227	-	Deletion	Deletion event	NA	1	0	-	LINE,1/0.662	-
chr11	23839201	23839344	144	0.727	-	Deletion	Deletion event	alt-EJ	0	2	-	-/0	-
chr2	182451096	182451413	318	1	-	Deletion	Insertion event	-	-	-	AluYa5/SINE	-/-	-
chr7	86601979	86616150	14172	0.136	-	Deletion	Deletion event	alt-EJ	0	3	-	LINE,2/0.207	-
chr6	32655746	32658083	2338	0.227	-	Deletion	Insertion event	-	-	-	-	LTR,2/0.867	-
chr6	32577277	32577530	254	0.136	-	Deletion	Deletion event	-	-	-	-	-/0	-
chr5	180286146	180286724	579	0.227	-	Deletion	Deletion event	-	-	-	-	SINE,1/0.51	-
chr19	56098637	56098855	219	0.136	Filtered	Deletion	ND	-	-	-	-	-	-
chr8	17408104	17408427	324	0.591	-	Deletion	Insertion event	-	-	-	AluYb8/SINE	-/-	-
chr12	128845791	128846002	212	0.182	Filtered	Deletion	ND	-	-	-	-	-	-
chr11	72164369	72165342	974	0.136	-	Deletion	Insertion event	-	-	-	LTR5_Hs/LTR	-/-	-
chr1	194381380	194382134	755	0.273	-	Deletion	Deletion event	FoSTeS/MMBIR	35	5	-	LINE,2/0.704	-
chr15	63320754	63320927	174	0.227	Filtered	Deletion	ND	-	-	-	-	-	-
chr13	31889528	31889639	112	0.773	Filtered	Deletion	ND	-	-	-	-	-	-
chr19	49156991	49157108	118	0.136	Filtered	Deletion	ND	-	-	-	-	-	-
chr10	417745	418161	417	0.318	Filtered	Deletion	ND	-	-	-	-	-	-
chr19	55093223	55094236	1014	0.136	Filtered	Deletion	ND	-	-	-	-	-	-
chr17	2013659	2013868	210	0.5	Filtered	Deletion	ND	-	-	-	-	-	-
chr8	20122767	20123084	318	0.409	-	Deletion	Insertion event	-	-	-	AluYa5/SINE	-/-	-
chr22	11058541	11060348	1808	0.455	-	Deletion	Deletion event	alt-EJ	0	13	-	LINE,2;SINE,1/0.486	-
chr14	76347438	76347870	433	0.364	-	Deletion	Deletion event	alt-EJ	0	9	-	SINE,1/0.432	-
chr7	64967970	64968203	234	0.136	Filtered	Deletion	ND	-	-	-	-	-	-
chr7	9608343	9608474	132	0.227	Filtered	Deletion	ND	-	-	-	-	-	-
chr7	346619	346829	211	0.318	Filtered	Deletion	ND	-	-	-	-	-	-
chr2	130197364	130199831	2468	0.273	-	Deletion	Deletion event	-	-	-	-	SINE,3/0.363	-
chr3	183955694	183956160	467	0.227	Filtered	Deletion	ND	-	-	-	-	-	-
chr8	25346566	25346788	223	0.227	-	Deletion	Deletion event	alt-EJ	0	14	AluSc8/SINE	-/-	-
chr3	18798495	18798638	144	0.136	Filtered	Deletion	ND	-	-	-	-	-	-
chr4	121313655	121313799	145	0.227	Filtered	Deletion	ND	-	-	-	-	-	-
chr6	169981395	169981504	110	0.409	Filtered	Deletion	ND	-	-	-	-	-	-
chrX	136075841	136076169	329	1	-	Deletion	Insertion event	-	-	-	AluYa5/SINE	-/-	-
chr3	101638728	101640909	2182	0.136	-	Deletion	Deletion event	NA	0	0	HERVS71-int/LTR	-/-	-
chr20	28786693	28788055	1363	0.409	Filtered	Deletion	ND	-	-	-	-	-	-
chr12	84199335	84202237	2903	0.136	-	Deletion	Deletion event	alt-EJ	0	21	-	LTR,1/0.148	-
chr6	424404	424600	197	0.182	Filtered	Deletion	ND	-	-	-	-	-	-
chr6	32827732	32827905	174	0.227	-	Deletion	Deletion event	NHEJ	0	1	-	-/0	-
chr16	60028816	60029025	210	0.636	Filtered	Deletion	ND	-	-	-	-	-	-
chr4	95461304	95461510	207	0.364	-	Deletion	Deletion event	alt-EJ	0	4	-	-/0	-
chr20	29651642	29651815	174	0.682	-	Deletion	Insertion event	-	-	-	Charlie5/DNA	-/-	-
chr16	10697206	10697374	169	0.273	-	Deletion	Deletion event	NAHR	0	113	-	-/0	-
chr9	137145104	137145230	127	0.273	Filtered	Deletion	ND	-	-	-	-	-	-
chr7	137946879	137946991	113	0.455	Filtered	Deletion	ND	-	-	-	-	-	-
chr8	109222491	109222824	334	0.545	-	Deletion	Deletion event	alt-EJ	0	3	MER61-int/LTR	-/-	-
chr4	22500443	22500544	102	0.136	-	Deletion	Deletion event	NHEJ	1	17	-	-/0	-
chr3	1638928	1639111	184	0.318	Filtered	Deletion	ND	-	-	-	-	-	-
chr2	228619869	228619997	129	0.136	Filtered	Deletion	ND	-	-	-	-	-	-
chr7	97265439	97265674	236	0.273	-	Deletion	Insertion event	-	-	-	AluYa5/SINE	-/-	-
chr8	69445394	69445704	311	0.5	Filtered	Deletion	ND	-	-	-	-	-	-
chr10	102768375	102768711	337	0.773	Filtered	Deletion	ND	-	-	-	-	-	-
chr2	168538967	168539281	315	1	-	Deletion	Insertion event	-	-	-	AluYa5/SINE	-/-	-
chr13	114019896	114020167	272	0.227	Filtered	Deletion	ND	-	-	-	-	-	-
chr2	1457410	1457536	127	0.364	Filtered	Deletion	ND	-	-	-	-	-	-
chr1	155027388	155027489	102	0.682	Filtered	Deletion	ND	-	-	-	-	-	-
chr19	51672682	51674269	1588	0.591	-	Deletion	Insertion event	-	-	-	-	LINE,2/0.989	-
chr4	155498417	155498531	115	0.318	-	Deletion	ND	-	-	-	-	-	-
chr13	60741126	60742117	992	0.455	Filtered	Deletion	ND	-	-	-	-	-	-
chr4	184744629	184744949	321	0.955	-	Deletion	Insertion event	-	-	-	AluYh3/SINE	-/-	-
chr6	74223007	74223349	343	0.364	-	Deletion	Deletion event	NHEJ	9	0	L1P2/LINE	-/-	-
chr8	42327811	42328128	318	0.727	Filtered	Deletion	ND	-	-	-	-	-	-
chr5	164939305	164939618	314	0.818	-	Deletion	Insertion event	-	-	-	AluYa5/SINE	-/-	-
chr6	64475269	64475580	312	0.455	-	Deletion	ND	-	-	-	-	-	-
chr2	222616987	222617281	295	0.227	-	Deletion	Insertion event	-	-	-	AluYb8/SINE	-/-	-
chr6	168572228	168573374	1147	0.136	Filtered	Deletion	ND	-	-	-	-	-	-
chr3	134955075	134955730	656	0.136	-	Deletion	Insertion event	-	-	-	-	LINE,2/0.98	-
chr11	3627958	3630681	2724	0.182	-	Deletion	ND	-	-	-	-	-	-
chr5	481908	482068	161	0.136	Filtered	Deletion	ND	-	-	-	-	-	-
chr4	36714160	36714331	172	0.318	Filtered	Deletion	ND	-	-	-	-	-	-
chr21	9012416	9015176	2761	0.227	-	Deletion	Deletion event	alt-EJ	0	14	-	LINE,2;LTR,1;SINE,3/0.769	-
chr6	31055489	31055883	395	0.364	-	Deletion	Deletion event	NHEJ	2	56	-	-/0	-
chr13	30839279	30839634	356	0.227	Filtered	Deletion	ND	-	-	-	-	-	-
chr14	99520474	99520593	120	0.5	Filtered	Deletion	ND	-	-	-	-	-	-
chr5	24370428	24373338	2911	0.455	-	Deletion	Insertion event	-	-	-	-	LINE,2/0.972	-
chr7	119191198	119194697	3500	0.182	-	Deletion	Deletion event	FoSTeS/MMBIR	11	17	-	LINE,2;LTR,1/0.396	-
chr21	23369924	23370239	316	0.409	-	Deletion	Insertion event	-	-	-	AluY/SINE	-/-	-
chr6	9075060	9075382	323	0.545	-	Deletion	Insertion event	-	-	-	AluYg6/SINE	-/-	-
chr2	3685216	3690444	5229	0.136	-	Deletion	Deletion event	alt-EJ	0	12	-	LINE,2/0.629	-
chr1	248675548	248675726	179	0.136	Filtered	Deletion	ND	-	-	-	-	-	-
chr15	54926031	54932238	6208	0.955	-	Deletion	ND	-	-	-	-	-	-
chr3	5234154	5234323	170	0.364	Filtered	Deletion	ND	-	-	-	-	-	-
chr4	32195761	32195944	184	0.227	Filtered	Deletion	ND	-	-	-	-	-	-
chr14	48412914	48413247	334	0.182	-	Deletion	Deletion event	-	-	-	L1P1/LINE	-/-	-
chr9	24791781	24792095	315	0.545	-	Deletion	Insertion event	-	-	-	AluYb8/SINE	-/-	-
chr2	156368467	156368606	140	0.182	Filtered	Deletion	ND	-	-	-	-	-	-
chr5	177451703	177451812	110	0.136	Filtered	Deletion	ND	-	-	-	-	-	-
chr17	42338182	42338408	227	0.318	Filtered	Deletion	ND	-	-	-	-	-	-
chr1	236385800	236388041	2242	1	Filtered	Deletion	ND	-	-	-	-	-	-
chr1	89354595	89354718	124	0.955	Filtered	Deletion	ND	-	-	-	-	-	-
chr10	53023788	53029076	5289	0.136	-	Deletion	Deletion event	NHEJ	1	0	-	LTR,2/0.65	-
chr2	193824774	193834042	9269	0.727	-	Deletion	Deletion event	NHEJ	0	1	-	LINE,3/0.619	-
chr1	227836406	227836718	313	0.682	-	Deletion	Insertion event	-	-	-	AluYa5/SINE	-/-	-
chr5	115420819	115422211	1393	0.727	-	Deletion	Insertion event	-	-	-	-	LINE,3/0.895	-
chr12	30765373	30765862	490	0.364	-	Deletion	ND	-	-	-	-	-	-
chr7	155934012	155934459	448	0.273	Filtered	Deletion	ND	-	-	-	-	-	-
chr10	34395556	34395885	330	0.591	-	Deletion	Insertion event	-	-	-	AluYb8/SINE	-/-	-
chr11	390639	390985	347	0.545	Filtered	Deletion	ND	-	-	-	-	-	-
chr10	130051994	130052103	110	0.273	Filtered	Deletion	ND	-	-	-	-	-	-
chr13	22481074	22481377	304	0.773	-	Deletion	Insertion event	-	-	-	AluYa5/SINE	-/-	-
chr17	63501324	63501506	183	0.273	Filtered	Deletion	ND	-	-	-	-	-	-
chr2	77749657	77749983	327	0.364	-	Deletion	Insertion event	-	-	-	AluYa5/SINE	-/-	-
chr2	20466920	20467230	311	0.955	-	Deletion	Insertion event	-	-	-	AluYa5/SINE	-/-	-
chr17	2052443	2053073	631	0.227	Filtered	Deletion	ND	-	-	-	-	-	-
chrX	120296906	120297054	149	0.227	Filtered	Deletion	ND	-	-	-	-	-	-
chr12	94850251	94850675	425	0.682	-	Deletion	Deletion event	NHEJ	2	3	-	LINE,1;LTR,1/1.0	-
chr21	28780425	28780563	139	0.727	Filtered	Deletion	ND	-	-	-	-	-	-
chr13	113506206	113506340	135	0.273	Filtered	Deletion	ND	-	-	-	-	-	-
chr20	52142686	52144424	1739	0.136	-	Deletion	Deletion event	NAHR	0	275	-	DNA,1;LTR,1;SINE,2/0.68	-
chr1	212297810	212299288	1479	0.545	Filtered	Deletion	ND	-	-	-	-	-	-
chr8	117700565	117700894	330	0.727	-	Deletion	Insertion event	-	-	-	AluYa5/SINE	-/-	-
chr5	2862526	2863118	593	0.182	Filtered	Deletion	ND	-	-	-	-	-	-
chr9	4376421	4377645	1225	0.409	-	Deletion	Deletion event	alt-EJ	0	12	-	LINE,1;LTR,1;SINE,1/0.806	-
chr15	72806911	72807044	134	0.364	Filtered	Deletion	ND	-	-	-	-	-	-
chr6	23948514	23948755	242	0.364	Filtered	Deletion	ND	-	-	-	-	-	-
chr2	106314091	106314193	103	0.136	Filtered	Deletion	ND	-	-	-	-	-	-
chr12	101882183	101883388	1206	0.182	-	Deletion	Deletion event	FoSTeS/MMBIR	77	1232	-	LINE,1;SINE,1/0.803	-
chr3	11292649	11292858	210	0.909	Filtered	Deletion	ND	-	-	-	-	-	-
chr13	113557816	113557941	126	0.5	Filtered	Deletion	ND	-	-	-	-	-	-
chr9	36474261	36475096	836	0.227	-	Deletion	Deletion event	NAHR	0	336	-	LINE,1;SINE,2/0.692	-
chr4	116174108	116174239	132	0.136	-	Deletion	Deletion event	NHEJ	0	0	L1P4/LINE	-/-	-
chr4	110462056	110462383	328	0.545	-	Deletion	Insertion event	-	-	-	AluYa5/SINE	-/-	-
chr22	48252907	48253154	248	0.364	Filtered	Deletion	ND	-	-	-	-	-	-
chr2	105209442	105211975	2534	0.364	Filtered	Deletion	ND	-	-	-	-	-	-
chr9	27788201	27788310	110	0.136	-	Deletion	ND	-	-	-	-	-	-
chr3	63313779	63313969	191	0.182	Filtered	Deletion	ND	-	-	-	-	-	-
chr19	55361639	55361817	179	0.636	Filtered	Deletion	ND	-	-	-	-	-	-
chr12	30869967	30870180	214	0.364	Filtered	Deletion	ND	-	-	-	-	-	-
chr20	61101167	61101392	226	0.227	Filtered	Deletion	ND	-	-	-	-	-	-
chr2	214864039	214866108	2070	0.318	-	Deletion	Deletion event	alt-EJ	0	2	-	LINE,1;LTR,1/0.623	-
chr6	167203916	167204025	110	0.136	-	Deletion	Deletion event	NA	6	0	-	-/0	-
chr9	76791350	76791505	156	0.273	Filtered	Deletion	ND	-	-	-	-	-	-
chr21	42078222	42078425	204	0.136	Filtered	Deletion	ND	-	-	-	-	-	-
chr8	1388174	1388593	420	0.273	Filtered	Deletion	ND	-	-	-	-	-	-
chr4	99149148	99149465	318	1	-	Deletion	Insertion event	-	-	-	AluYa5/SINE	-/-	-
chr10	44662775	44663083	309	0.455	Filtered	Deletion	ND	-	-	-	-	-	-
chr17	4714640	4714745	106	0.227	Filtered	Deletion	ND	-	-	-	-	-	-
chr16	63584654	63584781	128	0.909	Filtered	Deletion	ND	-	-	-	-	-	-
chr18	44306844	44306987	144	0.773	Filtered	Deletion	ND	-	-	-	-	-	-
chr4	145038854	145039046	193	0.227	Filtered	Deletion	ND	-	-	-	-	-	-
chr6	15984042	15984229	188	0.227	Filtered	Deletion	ND	-	-	-	-	-	-
chr11	114961131	114961278	148	0.273	Filtered	Deletion	ND	-	-	-	-	-	-
chr18	11509710	11511480	1771	0.636	-	Deletion	Deletion event	alt-EJ	0	3	-	LINE,2;SINE,2/0.772	-
chr6	32708798	32709254	457	0.773	-	Deletion	Insertion event	-	-	-	L1HS/LINE	-/-	-
chr20	21120365	21120502	138	0.5	Filtered	Deletion	ND	-	-	-	-	-	-
chr13	31958508	31964701	6194	0.182	-	Deletion	Deletion event	alt-EJ	0	14	-	LTR,1/0.112	-
chr8	82284898	82285509	612	0.409	Filtered	Deletion	ND	-	-	-	-	-	-
chr6	158127248	158128048	801	1	-	Deletion	Insertion event	-	-	-	SVA_F/Retroposon	-/-	-
chr12	111858694	111859436	743	0.273	-	Deletion	Deletion event	-	-	-	-	LINE,1;SINE,2/0.992	-
chr13	58512337	58514268	1932	0.182	-	Deletion	Insertion event	-	-	-	-	LINE,2/0.993	-
chr12	25517090	25517563	474	0.864	-	Deletion	ND	-	-	-	-	-	-
chr8	54059304	54059620	317	0.636	-	Deletion	Insertion event	-	-	-	AluYb8/SINE	-/-	-
chr2	38844350	38844696	347	0.909	-	Deletion	Insertion event	-	-	-	AluYa5/SINE	-/-	-
chr1	246783065	246783342	278	0.227	Filtered	Deletion	ND	-	-	-	-	-	-
chr1	54876672	54877720	1049	0.227	-	Deletion	Deletion event	alt-EJ	0	8	-	LINE,2;LTR,1/0.728	-
chr12	11088811	11089525	715	0.318	-	Deletion	Deletion event	-	-	-	-	DNA,1;LTR,2/0.888	-
chr8	12375977	12378634	2658	0.318	-	Deletion	Deletion event	alt-EJ	0	19	-	LINE,1/0.212	-
chr5	10638975	10640125	1151	0.318	Filtered	Deletion	ND	-	-	-	-	-	-
chr3	76149540	76149743	204	0.136	Filtered	Deletion	ND	-	-	-	-	-	-
chr20	59210857	59211076	220	0.273	-	Deletion	Insertion event	-	-	-	AluYb8/SINE	-/-	-
chr9	91121092	91121414	323	0.273	-	Deletion	Insertion event	-	-	-	AluYe5/SINE	-/-	-
chr4	60423626	60423896	271	0.227	Filtered	Deletion	ND	-	-	-	-	-	-
chr1	207119028	207119821	794	0.591	-	Deletion	Deletion event	FoSTeS/MMBIR	93	0	-	LTR,2/0.997	-
chr6	169644729	169645065	337	0.5	Filtered	Deletion	ND	-	-	-	-	-	-
chr12	121851691	121852041	351	0.727	-	Deletion	Insertion event	-	-	-	AluY/SINE	-/-	-
chr19	44546247	44546911	665	1	-	Deletion	Insertion event	-	-	-	L1HS/LINE	-/-	-
chr6	116429667	116429986	320	0.773	-	Deletion	Insertion event	-	-	-	AluYi6/SINE	-/-	-
chr19	12446896	12447193	298	0.318	-	Deletion	Insertion event	-	-	-	AluYe5/SINE	-/-	-
chr5	99838626	99838940	315	0.727	-	Deletion	ND	-	-	-	-	-	-
chr1	150718978	150719314	337	1	-	Deletion	Insertion event	-	-	-	AluYa5/SINE	-/-	-
chr3	100587919	100588238	320	0.273	-	Deletion	Insertion event	-	-	-	AluYk12/SINE	-/-	-
chr18	35957639	35957793	155	0.182	Filtered	Deletion	ND	-	-	-	-	-	-
chr4	77315136	77315403	268	0.227	-	Deletion	ND	-	-	-	-	-	-
chr8	19234004	19234225	222	0.227	Filtered	Deletion	ND	-	-	-	-	-	-
chr10	59681493	59681717	225	0.182	Filtered	Deletion	ND	-	-	-	-	-	-
chr7	96846588	96852698	6111	1	-	Deletion	Insertion event	-	-	-	L1HS/LINE	-/-	-
chrX	4986682	4986999	318	0.864	-	Deletion	Insertion event	-	-	-	AluYa5/SINE	-/-	-
chr5	115395629	115395950	322	1	-	Deletion	Insertion event	-	-	-	AluY/SINE	-/-	-
chr15	57170660	57170819	160	0.318	Filtered	Deletion	ND	-	-	-	-	-	-
chr17	15960290	15960612	323	0.864	Filtered	Deletion	ND	-	-	-	-	-	-
chr1	19959972	19962077	2106	0.136	-	Deletion	Deletion event	NA	0	0	-	LTR,1;SINE,1/0.382	-
chr21	42714811	42714942	132	0.273	Filtered	Deletion	ND	-	-	-	-	-	-
chr8	107361553	107361670	118	0.364	Filtered	Deletion	ND	-	-	-	-	-	-
chr7	78728542	78728881	340	0.182	-	Deletion	Insertion event	-	-	-	AluYa5/SINE	-/-	-
chr15	70279816	70279940	125	0.318	Filtered	Deletion	ND	-	-	-	-	-	-
chr4	101866636	101867200	565	0.182	-	Deletion	Insertion event	-	-	-	L1HS/LINE	-/-	-
chr22	44306344	44306663	320	0.227	Filtered	Deletion	ND	-	-	-	-	-	-
chr13	31440568	31440701	134	0.409	-	Deletion	Deletion event	alt-EJ	0	71	AluSx1/SINE	-/-	-
chr9	41556364	41556680	317	0.455	-	Deletion	Insertion event	-	-	-	AluYa5/SINE	-/-	-
chr4	44189399	44189511	113	0.5	Filtered	Deletion	ND	-	-	-	-	-	-
chr15	77618532	77618908	377	0.955	-	Deletion	Insertion event	-	-	-	-	SINE,1;Simple_repeat,1/0.965	-
chr3	48155676	48155810	135	0.682	Filtered	Deletion	ND	-	-	-	-	-	-
chr20	64135667	64135985	319	0.136	Filtered	Deletion	ND	-	-	-	-	-	-
chr1	14109863	14110170	308	0.227	-	Deletion	Deletion event	NA	0	0	-	-/0	-
chr15	72275961	72276113	153	0.909	Filtered	Deletion	ND	-	-	-	-	-	-
chr9	136352155	136352322	168	0.182	Filtered	Deletion	ND	-	-	-	-	-	-
chr13	89769128	89769279	152	0.818	-	Deletion	Insertion event	-	-	-	AluYc/SINE	-/-	-
chr4	129222134	129222361	228	0.636	Filtered	Deletion	ND	-	-	-	-	-	-
chr3	195613416	195613554	139	0.727	Filtered	Deletion	ND	-	-	-	-	-	-
chr11	47097346	47097482	137	0.409	Filtered	Deletion	ND	-	-	-	-	-	-
chr10	25203599	25204022	424	0.455	-	Deletion	Deletion event	NHEJ	1	0	L1P1/LINE	-/-	-
chr11	24327950	24334001	6052	0.227	-	Deletion	Insertion event	-	-	-	L1HS/LINE	-/-	-
chr16	56397864	56398155	292	0.318	Filtered	Deletion	ND	-	-	-	-	-	-
chr16	186166	187171	1006	0.364	Filtered	Deletion	ND	-	-	-	-	-	-
chr5	96630834	96631662	829	0.182	-	Deletion	Deletion event	NA	0	0	-	LINE,1/0.593	-
chr12	92195576	92195694	119	0.455	Filtered	Deletion	ND	-	-	-	-	-	-
chr17	2009415	2010278	864	0.455	-	Deletion	Deletion event	NAHR	0	303	-	LINE,1;SINE,2/0.669	-
chr13	59598366	59598701	336	0.773	-	Deletion	Insertion event	-	-	-	AluYb8/SINE	-/-	-
chr10	111431805	111432117	313	0.409	-	Deletion	ND	-	-	-	-	-	-
chr21	28340718	28341807	1090	0.318	-	Deletion	Deletion event	alt-EJ	0	4	-	SINE,1/0.276	-
chr6	32400790	32401082	293	0.182	Filtered	Deletion	ND	-	-	-	-	-	-
chr15	66039831	66040024	194	0.864	Filtered	Deletion	ND	-	-	-	-	-	-
chr9	133827362	133828465	1104	0.364	Filtered	Deletion	ND	-	-	-	-	-	-
chr1	31176930	31177057	128	0.318	Filtered	Deletion	ND	-	-	-	-	-	-
chr20	60087459	60087603	145	0.182	Filtered	Deletion	ND	-	-	-	-	-	-
chr9	15815309	15821944	6636	0.364	-	Deletion	Deletion event	alt-EJ	0	3	-	LINE,1/0.714	-
chr20	393064	393164	101	0.136	-	Deletion	Deletion event	NA	42	0	L1MC4a/LINE	-/-	-
chr10	783858	784133	276	0.273	Filtered	Deletion	ND	-	-	-	-	-	-
chr1	180214712	180215032	321	0.955	Filtered	Deletion	ND	-	-	-	-	-	-
chr1	241197253	241197568	316	0.818	-	Deletion	Insertion event	-	-	-	AluYa5/SINE	-/-	-
chr1	177962968	177963463	496	0.136	-	Deletion	Deletion event	NAHR	0	296	-	SINE,3/0.723	-
chr13	31602646	31602788	143	0.545	Filtered	Deletion	ND	-	-	-	-	-	-
chr11	55264127	55271065	6939	0.318	-	Deletion	Deletion event	alt-EJ	0	21	-	-/0	-
chr1	219411157	219411275	119	0.318	Filtered	Deletion	ND	-	-	-	-	-	-
chr17	35561840	35562150	311	0.136	Filtered	Deletion	ND	-	-	-	-	-	-
chr9	69278132	69278233	102	0.318	Filtered	Deletion	ND	-	-	-	-	-	-
chr8	17104714	17105037	324	0.5	-	Deletion	Insertion event	-	-	-	AluYk3/SINE	-/-	-
chr4	31819294	31832573	13280	0.227	-	Deletion	ND	-	-	-	-	-	-
chr7	1903884	1904161	278	0.182	Filtered	Deletion	ND	-	-	-	-	-	-
chr3	11066602	11070200	3599	0.409	-	Deletion	Deletion event	alt-EJ	0	7	-	LTR,3/0.815	-
chr1	121829246	121829618	373	0.182	-	Deletion	ND	-	-	-	-	-	-
chr6	70187500	70187684	185	1	Filtered	Deletion	ND	-	-	-	-	-	-
chr7	33309297	33309402	106	0.273	Filtered	Deletion	ND	-	-	-	-	-	-
chr2	108415543	108415681	139	0.5	Filtered	Deletion	ND	-	-	-	-	-	-
chr2	118148569	118148723	155	0.409	-	Deletion	Insertion event	-	-	-	AluYa5/SINE	-/-	-
chr21	23072430	23072548	119	0.545	Filtered	Deletion	ND	-	-	-	-	-	-
chr20	35033864	35034188	325	0.955	-	Deletion	Insertion event	-	-	-	AluYb8/SINE	-/-	-
chr1	197531391	197534155	2765	0.864	-	Deletion	Insertion event	-	-	-	-	LINE,2/0.981	-
chr9	129428800	129429245	446	0.227	-	Deletion	Deletion event	NHEJ	6	7	-	LINE,1;SINE,1/0.338	-
chr1	85940123	85940452	330	0.773	-	Deletion	Insertion event	-	-	-	AluY/SINE	-/-	-
chr22	22585846	22586011	166	0.682	Filtered	Deletion	ND	-	-	-	-	-	-
chr16	59998189	59998502	314	0.545	-	Deletion	Insertion event	-	-	-	AluY/SINE	-/-	-
chr2	48564503	48564611	109	0.409	Filtered	Deletion	ND	-	-	-	-	-	-
chr19	1923748	1923889	142	0.318	Filtered	Deletion	ND	-	-	-	-	-	-
chr4	59078846	59084888	6043	0.182	-	Deletion	Insertion event	-	-	-	L1HS/LINE	-/-	-
chr4	120165943	120166149	207	0.545	-	Deletion	Insertion event	-	-	-	-	LINE,1/0.327	-
chr17	22723366	22723541	176	0.318	Filtered	Deletion	ND	-	-	-	-	-	-
chr2	90291001	90291614	614	0.136	Filtered	Deletion	ND	-	-	-	-	-	-
chr6	168612217	168612457	241	0.227	Filtered	Deletion	ND	-	-	-	-	-	-
chr6	29717712	29720321	2610	0.955	Filtered	Deletion	ND	-	-	-	-	-	-
chr10	65843240	65843342	103	0.182	-	Deletion	ND	-	-	-	-	-	-
chr12	42626400	42633634	7235	0.182	-	Deletion	Deletion event	FoSTeS/MMBIR	33	0	-	-/0	-
chr1	224205132	224205447	316	1	-	Deletion	Insertion event	-	-	-	AluY/SINE	-/-	-
chr4	25249445	25249555	111	0.136	Filtered	Deletion	ND	-	-	-	-	-	-
chr3	111805586	111805933	348	0.318	-	Deletion	Deletion event	FoSTeS/MMBIR	22	41	-	LINE,2;Simple_repeat,1/0.983	-
chr4	13062062	13062221	160	0.227	Filtered	Deletion	ND	-	-	-	-	-	-
chr9	121092648	121092796	149	0.318	Filtered	Deletion	ND	-	-	-	-	-	-
chr3	78842353	78842496	144	0.273	Filtered	Deletion	ND	-	-	-	-	-	-
chr4	44505263	44505718	456	1	-	Deletion	Insertion event	-	-	-	L1HS/LINE	-/-	-
chr17	127954	128075	122	0.136	Filtered	Deletion	ND	-	-	-	-	-	-
chr1	225815122	225815448	327	0.273	-	Deletion	Deletion event	alt-EJ	0	3	-	SINE,1/0.618	-
chr5	96007623	96007980	358	1	-	Deletion	ND	-	-	-	-	-	-
chr10	42206106	42221361	15256	0.364	-	Deletion	Deletion event	NA	0	0	-	-/0	-
chr3	152982383	152982594	212	0.136	-	Deletion	Deletion event	alt-EJ	0	17	L1P1/LINE	-/-	-
chr18	11959611	11959738	128	0.455	Filtered	Deletion	ND	-	-	-	-	-	-
chr16	23462912	23463125	214	0.273	Filtered	Deletion	ND	-	-	-	-	-	-
chr16	34171439	34171608	170	0.455	Filtered	Deletion	ND	-	-	-	-	-	-
chr6	169765904	169766050	147	0.455	Filtered	Deletion	ND	-	-	-	-	-	-
chr20	2822514	2825772	3259	0.727	Filtered	Deletion	ND	-	-	-	-	-	-
chr10	1010113	1010266	154	0.318	Filtered	Deletion	ND	-	-	-	-	-	-
chr5	52935959	52936291	333	0.773	-	Deletion	ND	-	-	-	-	-	-
chr12	124311278	124311402	125	0.136	-	Deletion	Deletion event	alt-EJ	0	4	-	-/0	-
chr3	140715610	140715766	157	0.136	Filtered	Deletion	ND	-	-	-	-	-	-
chr20	61399125	61399447	323	0.409	-	Deletion	Insertion event	-	-	-	AluYb8/SINE	-/-	-
chr20	9667350	9667507	158	0.318	-	Deletion	Deletion event	alt-EJ	0	64	MLT1H1/LTR	-/-	-
chr6	1441473	1441574	102	0.182	Filtered	Deletion	ND	-	-	-	-	-	-
chr5	137686892	137688215	1324	0.909	Filtered	Deletion	ND	-	-	-	-	-	-
chr4	102408483	102410108	1626	0.182	Filtered	Deletion	ND	-	-	-	-	-	-
chr2	141638428	141639030	603	0.182	-	Deletion	Insertion event	-	-	-	-	LINE,2/0.193	-
chr20	53469588	53469741	154	0.227	Filtered	Deletion	ND	-	-	-	-	-	-
chr4	31336873	31337072	200	0.955	-	Deletion	Insertion event	-	-	-	-	-/0	Possible tandem duplication
chr18	30049726	30050052	327	0.727	-	Deletion	Insertion event	-	-	-	AluYa5/SINE	-/-	-
chr17	6133265	6133397	133	0.273	-	Deletion	Deletion event	NAHR	0	144	-	SINE,2/1.0	-
chr14	25867192	25867367	176	0.136	Filtered	Deletion	ND	-	-	-	-	-	-
chr9	104833914	104834831	918	0.227	-	Deletion	Deletion event	alt-EJ	0	7	-	LINE,1/0.372	-
chr18	78898632	78898824	193	0.273	Filtered	Deletion	ND	-	-	-	-	-	-
chr8	62345390	62345536	147	0.136	Filtered	Deletion	ND	-	-	-	-	-	-
chr21	9736133	9736301	169	0.227	Filtered	Deletion	ND	-	-	-	-	-	-
chr1	113497216	113503268	6053	0.591	-	Deletion	Insertion event	-	-	-	L1HS/LINE	-/-	-
chr7	57898016	57899709	1694	0.182	Filtered	Deletion	ND	-	-	-	-	-	-
chr22	36731046	36731220	175	0.955	Filtered	Deletion	ND	-	-	-	-	-	-
chr9	102400211	102400393	183	0.727	-	Deletion	Insertion event	-	-	-	-	LINE,1;Simple_repeat,1/0.972	-
chr16	62510426	62516761	6336	0.273	-	Deletion	Deletion event	NA	0	39	-	-/0	-
chr13	27287766	27288030	265	0.182	Filtered	Deletion	ND	-	-	-	-	-	-
chr6	29004442	29004548	107	0.409	-	Deletion	Insertion event	-	-	-	AluYi6/SINE	-/-	-
chr7	80112776	80113111	336	0.955	-	Deletion	Insertion event	-	-	-	AluYb8/SINE	-/-	-
chr1	92826440	92827256	817	0.136	-	Deletion	Deletion event	NA	0	0	-	SINE,4/0.869	-
chr2	219188429	219191518	3090	0.227	-	Deletion	Deletion event	NAHR	0	1548	-	-/0	-
chr7	1159643	1159862	220	0.182	Filtered	Deletion	ND	-	-	-	-	-	-
chr13	41003397	41003534	138	0.318	-	Deletion	Deletion event	alt-EJ	0	63	-	-/0	-
chr8	42520421	42522798	2378	0.318	-	Deletion	Deletion event	alt-EJ	0	6	-	LINE,2;SINE,3/0.657	-
chr11	76692612	76692852	241	0.136	Filtered	Deletion	ND	-	-	-	-	-	-
chr5	2541766	2542073	308	0.136	Filtered	Deletion	ND	-	-	-	-	-	-
chr12	919647	920450	804	0.182	Filtered	Deletion	ND	-	-	-	-	-	-
chr1	224059416	224059892	477	1	-	Deletion	Insertion event	-	-	-	-	-/0	Possible templete sequence insertion
chr6	95251179	95252918	1740	0.318	-	Deletion	Deletion event	alt-EJ	0	5	-	LINE,3;SINE,2/0.936	-
chr20	51875592	51875953	362	0.227	-	Deletion	Deletion event	NHEJ	6	240	-	SINE,1/0.758	-
chr10	1560472	1560591	120	1	Filtered	Deletion	ND	-	-	-	-	-	-
chr16	23517232	23517545	314	0.591	-	Deletion	Insertion event	-	-	-	AluYa5/SINE	-/-	-
chr10	130383946	130384078	133	0.818	Filtered	Deletion	ND	-	-	-	-	-	-
chr14	78361903	78362252	350	0.909	-	Deletion	Insertion event	-	-	-	AluYb8/SINE	-/-	-
chr1	61647742	61653849	6108	0.182	-	Deletion	Deletion event	NA	0	83	-	-/0	-
chr9	135587266	135588360	1095	0.727	-	Deletion	ND	-	-	-	-	-	-
chr7	118703763	118704119	357	0.773	-	Deletion	Insertion event	-	-	-	AluYa5/SINE	-/-	-
chr11	40985483	40985806	324	0.955	-	Deletion	Insertion event	-	-	-	AluYb8/SINE	-/-	-
chr3	177645341	177645625	285	0.455	Filtered	Deletion	ND	-	-	-	-	-	-
chr4	124750597	124750916	320	0.818	-	Deletion	Insertion event	-	-	-	AluYb8/SINE	-/-	-
chr11	70194413	70194571	159	0.227	Filtered	Deletion	ND	-	-	-	-	-	-
chr4	7994082	7995180	1099	0.273	-	Deletion	Insertion event	-	-	-	-	LINE,2/0.995	-
chr9	33423376	33424668	1293	0.5	-	Deletion	Insertion event	-	-	-	SVA_E/Retroposon	-/-	-
chr7	1295270	1295446	177	0.273	Filtered	Deletion	ND	-	-	-	-	-	-
chr3	189645632	189653111	7480	0.5	-	Deletion	Deletion event	alt-EJ	0	2	-	LTR,1/0.144	-
chr7	74214518	74214624	107	0.182	Filtered	Deletion	ND	-	-	-	-	-	-
chr15	24871842	24873607	1766	0.545	-	Deletion	Deletion event	-	-	-	-	LINE,1;SINE,2/0.478	-
chr4	31491246	31491683	438	0.864	-	Deletion	Insertion event	-	-	-	L1P1/LINE	-/-	-
chr11	66460130	66460473	344	0.818	-	Deletion	ND	-	-	-	-	-	-
chr11	104407362	104407466	105	0.182	Filtered	Deletion	ND	-	-	-	-	-	-
chr6	132376503	132376827	325	0.727	-	Deletion	Insertion event	-	-	-	AluYa5/SINE	-/-	-
chr9	33573407	33574218	812	0.136	-	Deletion	Deletion event	alt-EJ	0	17	-	Satellite,1/0.38	-
chr7	8659004	8659217	214	0.727	-	Deletion	Deletion event	alt-EJ	0	10	-	-/0	-
chr5	94580593	94580927	335	0.455	-	Deletion	ND	-	-	-	-	-	-
chr6	32694045	32694163	119	0.5	-	Deletion	Deletion event	NHEJ	4	36	-	-/0	-
chr20	63731513	63731617	105	0.273	Filtered	Deletion	ND	-	-	-	-	-	-
chr17	51546638	51549694	3057	0.227	-	Deletion	Deletion event	NA	0	0	-	LINE,1;SINE,1/0.269	-
chr4	110884152	110884267	116	0.182	Filtered	Deletion	ND	-	-	-	-	-	-
chr4	826384	826489	106	0.273	Filtered	Deletion	ND	-	-	-	-	-	-
chr9	79110862	79111184	323	0.636	-	Deletion	ND	-	-	-	-	-	-
chr4	149239904	149240245	342	0.591	-	Deletion	Insertion event	-	-	-	AluYb8/SINE	-/-	-
chr12	131367332	131367447	116	0.136	Filtered	Deletion	ND	-	-	-	-	-	-
chr22	19112421	19113118	698	0.136	-	Deletion	ND	-	-	-	-	-	-
chr1	105630981	105631103	123	0.182	Filtered	Deletion	ND	-	-	-	-	-	-
chr4	189270449	189279391	8943	0.318	-	Deletion	Deletion event	alt-EJ	0	3	-	-/0	-
chr1	226978561	226978939	379	0.136	Filtered	Deletion	ND	-	-	-	-	-	-
chr13	29380635	29380959	325	0.864	-	Deletion	Insertion event	-	-	-	AluYb8/SINE	-/-	-
chr19	6508431	6508921	491	0.182	-	Deletion	Deletion event	-	-	-	-	Retroposon,1;SINE,3/0.935	-
chr20	34889400	34889533	134	0.318	Filtered	Deletion	ND	-	-	-	-	-	-
chr6	130638264	130638588	325	0.727	-	Deletion	Insertion event	-	-	-	AluY/SINE	-/-	-
chr20	28889200	28889379	180	0.136	Filtered	Deletion	ND	-	-	-	-	-	-
chr11	49737749	49739310	1562	0.182	-	Deletion	Deletion event	NHEJ	0	0	HUERS-P3b-int/LTR	-/-	-
chr7	157667044	157667287	244	0.136	Filtered	Deletion	ND	-	-	-	-	-	-
chr10	12518472	12520985	2514	0.364	Filtered	Deletion	ND	-	-	-	-	-	-
chr8	68505449	68505769	321	0.182	-	Deletion	Insertion event	-	-	-	AluYb8/SINE	-/-	-
chr14	105649870	105650057	188	0.136	Filtered	Deletion	ND	-	-	-	-	-	-
chr7	158013924	158014110	187	0.409	Filtered	Deletion	ND	-	-	-	-	-	-
chr19	1950292	1951831	1540	0.182	-	Deletion	Deletion event	NAHR	0	267	-	SINE,1/0.198	-
chr19	56963540	56964245	706	0.773	-	Deletion	Deletion event	alt-EJ	0	2	-	LINE,1;SINE,2/0.953	-
chr8	4486154	4486287	134	0.727	Filtered	Deletion	ND	-	-	-	-	-	-
chr8	144817559	144817694	136	0.727	-	Deletion	Deletion event	alt-EJ	0	74	AluSz/SINE	-/-	-
chr19	22652228	22652395	168	0.136	-	Deletion	Insertion event	-	-	-	AluYb8/SINE	-/-	-
chr2	46085563	46085812	250	0.409	-	Deletion	Deletion event	alt-EJ	0	4	-	LTR,2;Simple_repeat,1/0.984	-
chr9	17764878	17764994	117	0.409	Filtered	Deletion	ND	-	-	-	-	-	-
chr8	20635770	20635873	104	0.455	Filtered	Deletion	ND	-	-	-	-	-	-
chr5	122061099	122061466	368	0.136	-	Deletion	Deletion event	NA	0	0	-	-/0	-
chr17	82580543	82580682	140	0.136	Filtered	Deletion	ND	-	-	-	-	-	-
chrX	38527261	38528083	823	0.273	-	Deletion	Deletion event	NHEJ	2	2	-	SINE,1/0.287	-
chr4	185234400	185234708	309	0.909	-	Deletion	Insertion event	-	-	-	AluY/SINE	-/-	-
chr6	32591541	32591665	125	0.182	-	Deletion	Deletion event	FoSTeS/MMBIR	15	0	MIR/SINE	-/-	-
chr16	29197136	29197276	141	0.136	Filtered	Deletion	ND	-	-	-	-	-	-
chr21	44422896	44423075	180	0.364	Filtered	Deletion	ND	-	-	-	-	-	-
chr22	25000197	25000503	307	0.318	Filtered	Deletion	ND	-	-	-	-	-	-
chr19	39882090	39882632	543	0.409	-	Deletion	Deletion event	NHEJ	2	2	-	LTR,1;SINE,1/0.682	-
chr17	83025231	83025634	404	0.136	Filtered	Deletion	ND	-	-	-	-	-	-
chr10	96777403	96777714	312	0.136	-	Deletion	Insertion event	-	-	-	AluYa5/SINE	-/-	-
chrX	55780808	55780951	144	0.318	Filtered	Deletion	ND	-	-	-	-	-	-
chr12	53030066	53030231	166	0.5	Filtered	Deletion	ND	-	-	-	-	-	-
chr22	33355635	33355785	151	0.273	-	Deletion	Deletion event	alt-EJ	0	17	-	-/0	-
chr5	149649592	149650044	453	0.409	Filtered	Deletion	ND	-	-	-	-	-	-
chr19	51353736	51353847	112	0.182	Filtered	Deletion	ND	-	-	-	-	-	-
chr12	151150	151308	159	0.273	Filtered	Deletion	ND	-	-	-	-	-	-
chr11	108964374	108964500	127	0.955	Filtered	Deletion	ND	-	-	-	-	-	-
chr4	129486404	129486517	114	0.909	-	Deletion	Insertion event	-	-	-	MIR/SINE	-/-	-
chrX	125279268	125279395	128	0.227	Filtered	Deletion	ND	-	-	-	-	-	-
chr22	29237098	29239402	2305	0.273	-	Deletion	Deletion event	alt-EJ	0	3	-	LINE,2;SINE,3/0.705	-
chr3	147888877	147889453	577	0.227	-	Deletion	Deletion event	NHEJ	1	0	-	SINE,1/0.517	-
chr6	162472496	162472797	302	0.455	-	Deletion	Insertion event	-	-	-	AluYb8/SINE	-/-	-
chr13	69633744	69633962	219	0.273	-	Deletion	Deletion event	FoSTeS/MMBIR	17	0	L1MA3/LINE	-/-	-
chr5	173273241	173273571	331	0.591	-	Deletion	Insertion event	-	-	-	AluYg6/SINE	-/-	-
chr20	29061481	29062372	892	0.136	-	Deletion	Deletion event	alt-EJ	0	4	-	SINE,2/0.325	-
chr19	37881025	37881143	119	0.136	Filtered	Deletion	ND	-	-	-	-	-	-
chr1	169671377	169671477	101	0.136	Filtered	Deletion	ND	-	-	-	-	-	-
chr19	31242748	31242875	128	0.318	Filtered	Deletion	ND	-	-	-	-	-	-
chr17	16602140	16602988	849	0.545	-	Deletion	Deletion event	alt-EJ	0	53	-	LINE,2/0.975	-
chr2	128418482	128418768	287	0.182	Filtered	Deletion	ND	-	-	-	-	-	-
chr19	492864	493007	144	0.364	Filtered	Deletion	ND	-	-	-	-	-	-
chr12	83450280	83450845	566	0.636	-	Deletion	Insertion event	-	-	-	L1HS/LINE	-/-	-
chr20	28787348	28787515	168	0.364	Filtered	Deletion	ND	-	-	-	-	-	-
chrX	3688204	3688620	417	0.273	-	Deletion	Deletion event	NAHR	0	227	-	SINE,1/0.619	-
chr19	4618601	4619592	992	0.318	Filtered	Deletion	ND	-	-	-	-	-	-
chr12	69236257	69236390	134	0.227	Filtered	Deletion	ND	-	-	-	-	-	-
chr10	76586839	76591820	4982	0.227	-	Deletion	Insertion event	-	-	-	L1HS/LINE	-/-	-
chr10	15490480	15490792	313	0.727	Filtered	Deletion	ND	-	-	-	-	-	-
chr1	934118	934954	837	0.273	Filtered	Deletion	ND	-	-	-	-	-	-
chr7	81812370	81813030	661	0.136	-	Deletion	Deletion event	-	-	-	-	LTR,1/0.229	-
chr4	179035700	179036020	321	0.364	-	Deletion	Insertion event	-	-	-	AluYb9/SINE	-/-	-
chr1	21459929	21460202	274	0.773	-	Deletion	Deletion event	alt-EJ	0	2	-	-/0	-
chr6	144806565	144806896	332	0.182	-	Deletion	Insertion event	-	-	-	-	-/0	Possible tandem duplication
chr12	128241349	128241472	124	0.182	Filtered	Deletion	ND	-	-	-	-	-	-
chr7	62400196	62400306	111	0.136	-	Deletion	ND	-	-	-	-	-	-
chr8	56054773	56054928	156	0.864	-	Deletion	Insertion event	-	-	-	AluYh3/SINE	-/-	-
chr2	2493473	2493635	163	0.273	-	Deletion	ND	-	-	-	-	-	-
chr6	99586630	99587445	816	0.864	-	Deletion	Deletion event	NHEJ	5	0	-	DNA,1;SINE,1/0.307	-
chr22	43280755	43281166	412	0.227	Filtered	Deletion	ND	-	-	-	-	-	-
chr13	37497770	37511459	13690	0.227	-	Deletion	Deletion event	alt-EJ	0	8	-	LINE,1/0.188	-
chr17	49569189	49569417	229	0.136	Filtered	Deletion	ND	-	-	-	-	-	-
chrX	142485670	142485823	154	0.5	Filtered	Deletion	ND	-	-	-	-	-	-
chr6	101097936	101098050	115	0.136	Filtered	Deletion	ND	-	-	-	-	-	-
chr20	61689481	61689633	153	0.136	Filtered	Deletion	ND	-	-	-	-	-	-
chr9	133185342	133185660	319	0.545	-	Deletion	Insertion event	-	-	-	AluYa5/SINE	-/-	-
chr12	131701178	131701587	410	0.409	Filtered	Deletion	ND	-	-	-	-	-	-
chr1	199469615	199471120	1506	0.955	-	Deletion	Insertion event	-	-	-	-	LINE,2/0.967	-
chr15	71589234	71590628	1395	0.136	-	Deletion	Deletion event	NHEJ	1	0	-	LINE,2;SINE,1/0.789	-
chr4	184624548	184624666	119	0.136	Filtered	Deletion	ND	-	-	-	-	-	-
chr13	20365467	20365651	185	0.455	Filtered	Deletion	ND	-	-	-	-	-	-
chr1	175426853	175426969	117	0.409	Filtered	Deletion	ND	-	-	-	-	-	-
chr9	22653397	22653770	374	0.273	-	Deletion	Deletion event	alt-EJ	0	24	-	SINE,1/0.511	-
chr15	68133683	68136607	2925	1	Filtered	Deletion	ND	-	-	-	-	-	-
chr15	74991036	74991169	134	0.5	Filtered	Deletion	ND	-	-	-	-	-	-
chr10	6210009	6210968	960	0.273	-	Deletion	ND	-	-	-	-	-	-
chr4	159094835	159094974	140	0.227	Filtered	Deletion	ND	-	-	-	-	-	-
chr11	128916050	128916227	178	0.136	Filtered	Deletion	ND	-	-	-	-	-	-
chr2	137487734	137488081	348	0.773	-	Deletion	ND	-	-	-	-	-	-
chr21	45886126	45886227	102	0.273	Filtered	Deletion	ND	-	-	-	-	-	-
chr8	63857275	63857401	127	0.864	Filtered	Deletion	ND	-	-	-	-	-	-
chr2	1797915	1798231	317	0.409	Filtered	Deletion	ND	-	-	-	-	-	-
chr13	46464345	46464505	161	0.136	Filtered	Deletion	ND	-	-	-	-	-	-
chr13	82591802	82598119	6318	0.318	-	Deletion	Deletion event	alt-EJ	0	10	-	LINE,3/0.763	-
chr7	909201	909371	171	0.318	Filtered	Deletion	ND	-	-	-	-	-	-
chr16	9848736	9848920	185	0.136	Filtered	Deletion	ND	-	-	-	-	-	-
chr16	89429227	89429914	688	0.273	Filtered	Deletion	ND	-	-	-	-	-	-
chr6	32547140	32548489	1350	0.273	-	Deletion	ND	-	-	-	-	-	-
chr4	182649104	182650732	1629	0.227	-	Deletion	Deletion event	FoSTeS/MMBIR	116	0	-	SINE,1/0.136	-
chrX	84191613	84191923	311	0.636	Filtered	Deletion	ND	-	-	-	-	-	-
chr14	23705818	23706150	333	0.455	-	Deletion	ND	-	-	-	-	-	-
chr4	160957880	160963796	5917	0.227	-	Deletion	Deletion event	alt-EJ	0	5	-	DNA,2;LINE,1/0.44	-
chr4	118204262	118209049	4788	0.136	-	Deletion	Deletion event	alt-EJ	0	7	-	-/0	-
chr16	23036463	23038211	1749	0.773	-	Deletion	Deletion event	NA	0	0	-	LINE,1/0.454	-
chr1	76646520	76646644	125	0.136	Filtered	Deletion	ND	-	-	-	-	-	-
chr1	246765097	246765239	143	0.273	Filtered	Deletion	ND	-	-	-	-	-	-
chr7	12019091	12019416	326	0.227	-	Deletion	Insertion event	-	-	-	AluYa5/SINE	-/-	-
chr6	67643332	67643616	285	0.136	-	Deletion	Deletion event	alt-EJ	0	2	-	-/0	-
chr20	54676128	54676441	314	0.909	-	Deletion	Insertion event	-	-	-	AluYa5/SINE	-/-	-
chr2	34298591	34300655	2065	0.682	-	Deletion	Deletion event	NHEJ	1	0	-	LINE,2;LTR,1/0.788	-
chr2	85099858	85100164	307	0.864	-	Deletion	Insertion event	-	-	-	AluY/SINE	-/-	-
chr16	23253564	23253668	105	0.455	Filtered	Deletion	ND	-	-	-	-	-	-
chr19	56307029	56307140	112	0.136	Filtered	Deletion	ND	-	-	-	-	-	-
chr1	63239696	63242486	2791	0.364	-	Deletion	Insertion event	-	-	-	-	LINE,2/0.982	-
chr6	141004580	141004907	328	0.273	-	Deletion	Insertion event	-	-	-	AluYb9/SINE	-/-	-
chr13	22983535	22983863	329	0.727	-	Deletion	Insertion event	-	-	-	AluYb8/SINE	-/-	-
chr14	59417211	59417319	109	0.136	Filtered	Deletion	ND	-	-	-	-	-	-
chr5	30915417	30915955	539	0.136	-	Deletion	ND	-	-	-	-	-	-
chr3	38113467	38113603	137	0.409	-	Deletion	Deletion event	NAHR	0	109	AluJb/SINE	-/-	-
chr4	23099147	23099302	156	0.273	Filtered	Deletion	ND	-	-	-	-	-	-
chr1	151932745	151932851	107	0.227	Filtered	Deletion	ND	-	-	-	-	-	-
chr11	34816516	34816629	114	0.136	-	Deletion	Deletion event	NHEJ	0	1	L2/LINE	-/-	-
chr6	24325138	24327583	2446	0.455	-	Deletion	Deletion event	alt-EJ	0	13	-	SINE,1/0.123	-
chr1	224751037	224751156	120	0.364	Filtered	Deletion	ND	-	-	-	-	-	-
chr2	547402	547518	117	0.409	Filtered	Deletion	ND	-	-	-	-	-	-
chr14	92488569	92488718	150	0.773	Filtered	Deletion	ND	-	-	-	-	-	-
chr7	137558784	137559079	296	0.227	Filtered	Deletion	ND	-	-	-	-	-	-
chr1	206781956	206782066	111	0.273	Filtered	Deletion	ND	-	-	-	-	-	-
chr9	102921978	102922111	134	0.182	Filtered	Deletion	ND	-	-	-	-	-	-
chr17	8692710	8692894	185	0.273	-	Deletion	Insertion event	-	-	-	-	Retroposon,1;SINE,2/0.989	-
chr4	85643237	85643568	332	0.818	-	Deletion	Insertion event	-	-	-	AluYb9/SINE	-/-	-
chr6	57598942	57599251	310	0.409	-	Deletion	Insertion event	-	-	-	AluY/SINE	-/-	-
chr7	77513223	77513504	282	0.182	Filtered	Deletion	ND	-	-	-	-	-	-
chr20	41555192	41555322	131	0.136	Filtered	Deletion	ND	-	-	-	-	-	-
chr6	31307026	31307158	133	0.273	-	Deletion	Deletion event	alt-EJ	0	50	AluYk4/SINE	-/-	-
chr13	45431262	45431594	333	0.955	-	Deletion	ND	-	-	-	-	-	-
chr12	113245315	113245634	320	0.227	-	Deletion	Insertion event	-	-	-	AluY/SINE	-/-	-
chr7	83389335	83389535	201	0.227	-	Deletion	Deletion event	alt-EJ	0	13	-	-/0	-
chr15	22223895	22224554	660	0.182	Filtered	Deletion	ND	-	-	-	-	-	-
chr3	180860206	180860332	127	0.364	Filtered	Deletion	ND	-	-	-	-	-	-
chr19	1247097	1247399	303	0.364	-	Deletion	Deletion event	NHEJ	1	211	AluSc/SINE	-/-	-
chr1	181223	181467	245	0.364	Filtered	Deletion	ND	-	-	-	-	-	-
chr4	188216283	188216651	369	0.182	Filtered	Deletion	ND	-	-	-	-	-	-
chr2	240302723	240303084	362	0.227	Filtered	Deletion	ND	-	-	-	-	-	-
chr3	194569572	194569818	247	0.318	-	Deletion	Deletion event	NHEJ	7	225	-	SINE,2/0.882	-
chr6	161895516	161895741	226	0.227	Filtered	Deletion	ND	-	-	-	-	-	-
chr5	78980942	78981273	332	0.682	-	Deletion	ND	-	-	-	-	-	-
chr19	57523227	57523454	228	0.182	Filtered	Deletion	ND	-	-	-	-	-	-
chr13	83375160	83375385	226	0.136	-	Deletion	Insertion event	-	-	-	AluYc/SINE	-/-	-
chr21	20226419	20226530	112	0.182	Filtered	Deletion	ND	-	-	-	-	-	-
chr11	123933994	123934162	169	0.136	-	Deletion	Insertion event	-	-	-	L1MC/LINE	-/-	-
chr14	93722275	93722381	107	0.182	Filtered	Deletion	ND	-	-	-	-	-	-
chr18	47573538	47573852	315	0.273	-	Deletion	Insertion event	-	-	-	AluYg6/SINE	-/-	-
chr1	24076519	24076840	322	0.273	-	Deletion	Insertion event	-	-	-	AluYa5/SINE	-/-	-
chrY	10181510	10182275	766	0.136	-	Deletion	Deletion event	NA	82	0	-	LINE,1;SINE,1/0.751	-
chr13	57765830	57765945	116	0.955	Filtered	Deletion	ND	-	-	-	-	-	-
chr17	914211	914350	140	0.955	Filtered	Deletion	ND	-	-	-	-	-	-
chr20	29812503	29812618	116	0.182	-	Deletion	Deletion event	alt-EJ	0	2	THE1D-int/LTR	-/-	-
chr10	98737227	98737534	308	0.455	-	Deletion	ND	-	-	-	-	-	-
chr13	90507798	90508045	248	1	-	Deletion	Insertion event	-	-	-	AluYb8/SINE	-/-	-
chr8	1711137	1711513	377	0.136	Filtered	Deletion	ND	-	-	-	-	-	-
chr12	125204320	125204770	451	0.227	Filtered	Deletion	ND	-	-	-	-	-	-
chrX	113633742	113634075	334	0.909	-	Deletion	Insertion event	-	-	-	AluYa5/SINE	-/-	-
chr5	170916128	170916243	116	0.545	Filtered	Deletion	ND	-	-	-	-	-	-
chr18	2614474	2614662	189	1	Filtered	Deletion	ND	-	-	-	-	-	-
chr14	71068648	71068836	189	0.136	Filtered	Deletion	ND	-	-	-	-	-	-
chr7	42565040	42565382	343	1	-	Deletion	ND	-	-	-	-	-	-
chr4	1296027	1296257	231	0.273	Filtered	Deletion	ND	-	-	-	-	-	-
chr3	53035258	53035375	118	0.273	Filtered	Deletion	ND	-	-	-	-	-	-
chr18	24939339	24939455	117	0.455	Filtered	Deletion	ND	-	-	-	-	-	-
chr11	5763332	5788098	24767	0.318	-	Deletion	Deletion event	alt-EJ	0	2	-	-/0	-
chr21	10386712	10386838	127	0.455	-	Deletion	ND	-	-	-	-	-	-
chr8	25773468	25773579	112	0.364	-	Deletion	Deletion event	alt-EJ	0	3	L1PB/LINE	-/-	-
chr2	54338357	54340334	1978	0.409	-	Deletion	Deletion event	NA	0	208	-	DNA,1;LTR,1;SINE,1/0.442	-
chr4	76027512	76027788	277	0.682	Filtered	Deletion	ND	-	-	-	-	-	-
chr12	71795380	71796794	1415	0.364	-	Deletion	Deletion event	NHEJ	0	1	-	LTR,1/0.171	-
chrX	66883939	66884061	123	0.955	-	Deletion	Deletion event	alt-EJ	0	2	L2a/LINE	-/-	-
chr18	49493495	49493816	322	0.409	-	Deletion	Insertion event	-	-	-	AluYa5/SINE	-/-	-
chr4	1379778	1379894	117	0.773	Filtered	Deletion	ND	-	-	-	-	-	-
chr8	51148452	51148763	312	0.409	-	Deletion	Insertion event	-	-	-	AluYa5/SINE	-/-	-
chr16	66379988	66380126	139	0.182	Filtered	Deletion	ND	-	-	-	-	-	-
chr17	68231419	68231636	218	0.545	-	Deletion	Insertion event	-	-	-	-	-/0	Possible templete sequence insertion
chr11	57943759	57943885	127	0.591	Filtered	Deletion	ND	-	-	-	-	-	-
chr11	26007884	26008114	231	0.182	-	Deletion	Deletion event	alt-EJ	0	23	L1MEd/LINE	-/-	-
chr19	23586240	23586400	161	0.591	Filtered	Deletion	ND	-	-	-	-	-	-
chr3	178141320	178141441	122	0.364	Filtered	Deletion	ND	-	-	-	-	-	-
chr6	9273582	9274715	1134	0.136	-	Deletion	Deletion event	NHEJ	0	1	-	LTR,1;SINE,1/0.577	-
chr4	173867284	173867618	335	0.227	Filtered	Deletion	ND	-	-	-	-	-	-
chr4	63917881	63918852	972	0.773	-	Deletion	Insertion event	-	-	-	SVA_F/Retroposon	-/-	-
chr2	240042158	240042644	487	0.5	Filtered	Deletion	ND	-	-	-	-	-	-
chr15	100066824	100067029	206	0.682	Filtered	Deletion	ND	-	-	-	-	-	-
chr7	90181096	90183289	2194	0.318	-	Deletion	Deletion event	alt-EJ	0	21	-	SINE,1/0.136	-
chr12	71727446	71727584	139	0.409	Filtered	Deletion	ND	-	-	-	-	-	-
chr8	73622132	73622303	172	0.273	Filtered	Deletion	ND	-	-	-	-	-	-
chr15	98522640	98522789	150	0.318	Filtered	Deletion	ND	-	-	-	-	-	-
chrX	48268167	48268328	162	0.273	-	Deletion	Deletion event	alt-EJ	0	5	-	-/0	-
chr4	166083172	166083768	597	0.545	-	Deletion	Deletion event	NHEJ	7	42	L1MA8/LINE	-/-	-
chr4	63576868	63577166	299	0.455	-	Deletion	ND	-	-	-	-	-	-
chr13	92297398	92297555	158	0.136	Filtered	Deletion	ND	-	-	-	-	-	-
chr8	39907812	39908145	334	0.364	-	Deletion	Insertion event	-	-	-	AluYa5/SINE	-/-	-
chr21	38216013	38216188	176	1	Filtered	Deletion	ND	-	-	-	-	-	-
chr4	179142668	179143011	344	0.727	-	Deletion	Deletion event	alt-EJ	0	7	-	LTR,1;SINE,1/0.781	-
chr7	70984233	70984381	149	0.455	Filtered	Deletion	ND	-	-	-	-	-	-
chr5	23910327	23910613	287	0.227	-	Deletion	ND	-	-	-	-	-	-
chr11	80531887	80532013	127	0.273	Filtered	Deletion	ND	-	-	-	-	-	-
chr15	31999032	31999342	311	1	-	Deletion	Insertion event	-	-	-	AluYa5/SINE	-/-	-
chr15	23321767	23322751	985	0.136	-	Deletion	Deletion event	alt-EJ	0	65	-	LINE,2/0.298	-
chr8	107368494	107368888	395	0.773	Filtered	Deletion	ND	-	-	-	-	-	-
chr2	32916184	32918404	2221	0.864	-	Deletion	Insertion event	-	-	-	-	Simple_repeat,1/0.178	-
chr12	70286116	70288148	2033	0.136	-	Deletion	Deletion event	-	-	-	-	LINE,4/0.821	-
chr7	22433389	22433564	176	0.773	Filtered	Deletion	ND	-	-	-	-	-	-
chr18	74485207	74485552	346	1	-	Deletion	Insertion event	-	-	-	AluYb8/SINE	-/-	-
chr8	139997721	139997833	113	0.182	Filtered	Deletion	ND	-	-	-	-	-	-
chr7	137166879	137167190	312	0.864	-	Deletion	Insertion event	-	-	-	AluYa5/SINE	-/-	-
chr22	41744486	41744811	326	1	-	Deletion	Insertion event	-	-	-	AluYa5/SINE	-/-	-
chr1	151600527	151600838	312	0.273	Filtered	Deletion	ND	-	-	-	-	-	-
chr11	25751549	25751687	139	0.727	-	Deletion	Insertion event	-	-	-	-	-/0	-
chr7	55342172	55342417	246	0.227	-	Deletion	Deletion event	alt-EJ	0	16	-	LTR,1;SINE,1/0.561	-
chr4	187692453	187692557	105	0.364	Filtered	Deletion	ND	-	-	-	-	-	-
chr11	85012145	85012351	207	0.909	-	Deletion	ND	-	-	-	-	-	-
chr10	57536952	57537277	326	0.182	-	Deletion	Insertion event	-	-	-	AluYa5/SINE	-/-	-
chr19	39898335	39898878	544	0.273	-	Deletion	Deletion event	alt-EJ	0	2	-	LTR,1;SINE,1/0.692	-
chr16	86603535	86603736	202	0.318	Filtered	Deletion	ND	-	-	-	-	-	-
chr5	155884778	155885568	791	0.227	-	Deletion	Deletion event	alt-EJ	0	57	-	LINE,1;SINE,1/0.333	-
chr1	6012500	6012620	121	0.136	Filtered	Deletion	ND	-	-	-	-	-	-
chr11	124250541	124251393	853	0.227	-	Deletion	Deletion event	alt-EJ	0	54	-	-/0	-
chr4	68732221	68732575	355	0.409	-	Deletion	ND	-	-	-	-	-	-
chr7	124659867	124660018	152	0.182	Filtered	Deletion	ND	-	-	-	-	-	-
chr17	8343330	8344688	1359	0.136	-	Deletion	Deletion event	NAHR	0	325	-	LINE,1;SINE,3/0.578	-
chr18	37726106	37726671	566	0.591	-	Deletion	Deletion event	NHEJ	10	0	-	-/0	-
chr2	85008279	85008432	154	0.273	Filtered	Deletion	ND	-	-	-	-	-	-
chr16	89241127	89241282	156	0.318	Filtered	Deletion	ND	-	-	-	-	-	-
chr3	190978864	190979159	296	0.318	-	Deletion	Insertion event	-	-	-	AluYa5/SINE	-/-	-
chrX	118320183	118321011	829	0.5	-	Deletion	Deletion event	alt-EJ	0	14	-	LINE,2;SINE,1/0.759	-
chr9	16389409	16389743	335	0.727	-	Deletion	Insertion event	-	-	-	AluYa5/SINE	-/-	-
chr3	120175139	120175598	460	0.864	-	Deletion	Deletion event	NHEJ	1	8	-	LTR,1/0.389	-
chr20	29312354	29312459	106	0.455	Filtered	Deletion	ND	-	-	-	-	-	-
chr6	107944919	107945226	308	0.909	-	Deletion	Insertion event	-	-	-	AluYa5/SINE	-/-	-
chr1	234182899	234184003	1105	0.727	-	Deletion	Deletion event	alt-EJ	0	2	-	SINE,1/0.272	-
chr12	4279607	4280165	559	0.227	-	Deletion	Deletion event	NHEJ	5	1	-	SINE,1/0.311	-
chr10	51818724	51819055	332	0.227	-	Deletion	Insertion event	-	-	-	AluYa5/SINE	-/-	-
chr1	226797758	226798108	351	0.182	Filtered	Deletion	ND	-	-	-	-	-	-
chr13	110091130	110091236	107	0.136	Filtered	Deletion	ND	-	-	-	-	-	-
chr6	6277124	6277386	263	0.273	-	Deletion	Insertion event	-	-	-	AluYa5/SINE	-/-	-
chr8	103370691	103371013	323	0.909	Filtered	Deletion	ND	-	-	-	-	-	-
chr18	26248052	26248708	657	0.136	Filtered	Deletion	ND	-	-	-	-	-	-
chr13	50495215	50500945	5731	0.864	-	Deletion	Deletion event	alt-EJ	0	4	-	LINE,1;LTR,1/0.322	-
chr13	95981183	95981505	323	1	-	Deletion	Insertion event	-	-	-	AluYh7/SINE	-/-	-
chr18	77057829	77058134	306	0.409	-	Deletion	Insertion event	-	-	-	AluY/SINE	-/-	-
chr16	25628058	25628832	775	0.273	-	Deletion	Deletion event	alt-EJ	0	7	-	LINE,1;SINE,2/0.785	-
chr4	32829771	32829909	139	0.818	Filtered	Deletion	ND	-	-	-	-	-	-
chr8	22396412	22396554	143	0.727	Filtered	Deletion	ND	-	-	-	-	-	-
chr2	10200468	10200636	169	0.455	Filtered	Deletion	ND	-	-	-	-	-	-
chr4	189381269	189381564	296	0.955	-	Deletion	Deletion event	alt-EJ	0	18	-	-/0	-
chr21	44733362	44733555	194	0.364	Filtered	Deletion	ND	-	-	-	-	-	-
chr19	8178158	8180105	1948	0.182	-	Deletion	Deletion event	NHEJ	1	919	-	SINE,4/0.61	-
chr10	67301977	67302082	106	0.182	Filtered	Deletion	ND	-	-	-	-	-	-
chr6	167295477	167295608	132	0.136	Filtered	Deletion	ND	-	-	-	-	-	-
chr1	30567813	30568826	1014	0.273	-	Deletion	Insertion event	-	-	-	L1HS/LINE	-/-	-
chr2	152357362	152357496	135	0.227	Filtered	Deletion	ND	-	-	-	-	-	-
chr17	5561430	5561757	328	0.182	-	Deletion	Insertion event	-	-	-	AluYb8/SINE	-/-	-
chr9	18751844	18752136	293	0.818	-	Deletion	Insertion event	-	-	-	AluYa5/SINE	-/-	-
chr21	44369480	44369829	350	0.136	Filtered	Deletion	ND	-	-	-	-	-	-
chr4	34927556	34927760	205	0.318	Filtered	Deletion	ND	-	-	-	-	-	-
chr20	47390331	47390662	332	0.409	Filtered	Deletion	ND	-	-	-	-	-	-
chr4	18753159	18753376	218	0.682	Filtered	Deletion	ND	-	-	-	-	-	-
chr2	32999396	33002226	2831	0.773	-	Deletion	Deletion event	NA	0	0	-	LTR,1/0.123	-
chr6	133424636	133426231	1596	0.182	-	Deletion	Deletion event	NHEJ	10	0	-	LINE,2;LTR,1/0.697	-
chr11	58195370	58195696	327	0.636	-	Deletion	Insertion event	-	-	-	AluYb9/SINE	-/-	-
chr10	59882158	59882363	206	0.227	Filtered	Deletion	ND	-	-	-	-	-	-
chr4	26526707	26526943	237	1	Filtered	Deletion	ND	-	-	-	-	-	-
chr6	60586152	60586261	110	0.545	Filtered	Deletion	ND	-	-	-	-	-	-
chr3	152593950	152595386	1437	0.727	-	Deletion	Insertion event	-	-	-	-	LINE,2/0.994	-
chr1	217744179	217744492	314	0.182	-	Deletion	Insertion event	-	-	-	AluYa5/SINE	-/-	-
chr8	5890665	5890994	330	0.591	-	Deletion	Insertion event	-	-	-	AluYb9/SINE	-/-	-
chr10	4247872	4249494	1623	0.864	-	Deletion	Deletion event	NHEJ	0	0	-	LINE,1;LTR,1/0.344	-
chr3	21416016	21416340	325	0.636	-	Deletion	Insertion event	-	-	-	AluYb8/SINE	-/-	-
chr5	176859604	176859767	164	0.182	Filtered	Deletion	ND	-	-	-	-	-	-
chr6	38954425	38954739	315	1	-	Deletion	Insertion event	-	-	-	AluYg6/SINE	-/-	-
chr11	74117065	74117168	104	0.182	Filtered	Deletion	ND	-	-	-	-	-	-
chr11	66944037	66945843	1807	0.227	-	Deletion	ND	-	-	-	-	-	-
chr2	219367985	219368494	510	0.227	-	Deletion	Deletion event	NAHR	0	279	-	LINE,1;SINE,1/0.896	-
chr7	16789874	16790005	132	0.545	Filtered	Deletion	ND	-	-	-	-	-	-
chr7	19494919	19495054	136	0.182	Filtered	Deletion	ND	-	-	-	-	-	-
chr2	240181513	240181629	117	0.273	Filtered	Deletion	ND	-	-	-	-	-	-
chr11	110619124	110619355	232	0.136	Filtered	Deletion	ND	-	-	-	-	-	-
chr6	102293703	102293831	129	0.136	Filtered	Deletion	ND	-	-	-	-	-	-
chr8	144301906	144303614	1709	0.136	-	Deletion	Deletion event	NHEJ	8	284	-	LINE,2;SINE,3/0.855	-
chr16	89587876	89588200	325	0.182	Filtered	Deletion	ND	-	-	-	-	-	-
chr6	94625914	94626217	304	0.545	-	Deletion	Insertion event	-	-	-	AluYa5/SINE	-/-	-
chr4	121526907	121527093	187	0.409	Filtered	Deletion	ND	-	-	-	-	-	-
chr5	96574028	96574375	348	0.955	-	Deletion	ND	-	-	-	-	-	-
chr12	90776651	90777086	436	0.227	Filtered	Deletion	ND	-	-	-	-	-	-
chr2	46683012	46683330	319	0.5	-	Deletion	Insertion event	-	-	-	AluYa5/SINE	-/-	-
chr3	153301258	153301377	120	0.136	Filtered	Deletion	ND	-	-	-	-	-	-
chr7	1481692	1481798	107	0.136	Filtered	Deletion	ND	-	-	-	-	-	-
chr10	127767048	127767358	311	1	-	Deletion	Insertion event	-	-	-	AluYa5/SINE	-/-	-
chr10	20378331	20378650	320	1	-	Deletion	Insertion event	-	-	-	AluYa5/SINE	-/-	-
chr6	92098292	92098617	326	0.636	-	Deletion	Insertion event	-	-	-	AluYi6/SINE	-/-	-
chr7	35926042	35926178	137	0.227	Filtered	Deletion	ND	-	-	-	-	-	-
chr6	74155731	74156883	1153	0.727	-	Deletion	Insertion event	-	-	-	L1HS/LINE	-/-	-
chr16	88493109	88493221	113	0.455	Filtered	Deletion	ND	-	-	-	-	-	-
chr4	31405065	31405395	331	0.273	-	Deletion	Insertion event	-	-	-	AluYa5/SINE	-/-	-
chr16	10268424	10268580	157	0.136	-	Deletion	Deletion event	NHEJ	1	75	-	SINE,1;Simple_repeat,1/0.639	-
chr6	154365394	154365672	279	0.364	-	Deletion	Insertion event	-	-	-	AluYm1/SINE	-/-	-
chr2	78830533	78830872	340	0.273	-	Deletion	Insertion event	-	-	-	AluYa5/SINE	-/-	-
chr5	92184967	92185321	355	0.455	-	Deletion	ND	-	-	-	-	-	-
chr5	99504186	99507201	3016	0.227	-	Deletion	Deletion event	NA	2	5	-	LINE,3;SINE,2/0.692	-
chr2	3725457	3725587	131	0.273	Filtered	Deletion	ND	-	-	-	-	-	-
chr8	23549709	23550350	642	0.409	-	Deletion	Deletion event	alt-EJ	0	4	-	SINE,1/0.427	-
chr2	5069061	5069392	332	0.955	-	Deletion	Insertion event	-	-	-	AluYg6/SINE	-/-	-
chr6	113578426	113578547	122	0.409	Filtered	Deletion	ND	-	-	-	-	-	-
chr7	2561061	2561169	109	0.136	-	Deletion	Deletion event	alt-EJ	0	17	AluSx1/SINE	-/-	-
chr16	19495013	19495331	319	0.455	-	Deletion	Insertion event	-	-	-	AluYa5/SINE	-/-	-
chr19	47991645	47991860	216	0.273	Filtered	Deletion	ND	-	-	-	-	-	-
chr11	64855920	64856023	104	0.136	Filtered	Deletion	ND	-	-	-	-	-	-
chr4	69295847	69295966	120	0.136	-	Deletion	ND	-	-	-	-	-	-
chr21	45501776	45501910	135	0.182	Filtered	Deletion	ND	-	-	-	-	-	-
chr1	10744411	10744587	177	0.136	Filtered	Deletion	ND	-	-	-	-	-	-
chr18	69434635	69434769	135	0.955	Filtered	Deletion	ND	-	-	-	-	-	-
chr14	30517309	30517556	248	0.5	-	Deletion	ND	-	-	-	-	-	-
chr18	73776987	73777323	337	0.5	-	Deletion	Insertion event	-	-	-	AluYb8/SINE	-/-	-
chr6	61579818	61579950	133	0.364	-	Deletion	Deletion event	alt-EJ	0	98	AluSp/SINE	-/-	-
chrY	56858387	56858544	158	0.455	Filtered	Deletion	ND	-	-	-	-	-	-
chr10	69555211	69555326	116	0.955	Filtered	Deletion	ND	-	-	-	-	-	-
chr10	133111207	133111695	489	0.136	Filtered	Deletion	ND	-	-	-	-	-	-
chr2	240216758	240216939	182	0.455	Filtered	Deletion	ND	-	-	-	-	-	-
chr12	9569443	9570441	999	0.136	Filtered	Deletion	ND	-	-	-	-	-	-
chr12	1754850	1755168	319	0.409	-	Deletion	Deletion event	NAHR	0	205	-	SINE,2/0.779	-
chr2	1093939	1094753	815	0.182	Filtered	Deletion	ND	-	-	-	-	-	-
chr1	40558595	40558715	121	0.364	Filtered	Deletion	ND	-	-	-	-	-	-
chr11	134308227	134308383	157	0.182	Filtered	Deletion	ND	-	-	-	-	-	-
chr14	29826267	29826466	200	0.364	Filtered	Deletion	ND	-	-	-	-	-	-
chr2	83148293	83148522	230	0.273	Filtered	Deletion	ND	-	-	-	-	-	-
chr19	24412234	24413258	1025	0.409	Filtered	Deletion	ND	-	-	-	-	-	-
chr3	195619258	195619436	179	0.682	Filtered	Deletion	ND	-	-	-	-	-	-
chr8	699799	699926	128	0.136	Filtered	Deletion	ND	-	-	-	-	-	-
chr11	48425279	48425573	295	0.909	-	Deletion	Insertion event	-	-	-	AluYc/SINE	-/-	-
chr1	158518622	158518887	266	0.5	-	Deletion	Deletion event	NHEJ	1	6	-	SINE,1/0.367	-
chr15	101692389	101692509	121	0.455	Filtered	Deletion	ND	-	-	-	-	-	-
chr20	29412508	29413294	787	0.455	-	Deletion	ND	-	-	-	-	-	-
chr11	1660967	1661269	303	0.227	Filtered	Deletion	ND	-	-	-	-	-	-
chr4	82474367	82474688	322	0.273	-	Deletion	ND	-	-	-	-	-	-
chr10	47328122	47328247	126	0.136	Filtered	Deletion	ND	-	-	-	-	-	-
chr12	5212086	5212238	153	0.818	Filtered	Deletion	ND	-	-	-	-	-	-
chr11	61340329	61340668	340	0.955	-	Deletion	Insertion event	-	-	-	AluYb8/SINE	-/-	-
chr21	32477770	32477912	143	0.318	Filtered	Deletion	ND	-	-	-	-	-	-
chr1	228384475	228384805	331	0.727	-	Deletion	Insertion event	-	-	-	AluYa5/SINE	-/-	-
chr10	96232314	96232420	107	0.364	Filtered	Deletion	ND	-	-	-	-	-	-
chr20	23561010	23561112	103	0.182	Filtered	Deletion	ND	-	-	-	-	-	-
chr8	134070687	134076786	6100	0.136	-	Deletion	Insertion event	-	-	-	L1HS/LINE	-/-	-
chrX	143094188	143094316	129	0.136	Filtered	Deletion	ND	-	-	-	-	-	-
chr6	5135139	5135338	200	0.227	Filtered	Deletion	ND	-	-	-	-	-	-
chr3	160684583	160684763	181	0.136	Filtered	Deletion	ND	-	-	-	-	-	-
chr5	53881110	53881414	305	0.682	-	Deletion	ND	-	-	-	-	-	-
chr19	53113228	53113548	321	0.682	-	Deletion	Insertion event	-	-	-	AluYg6/SINE	-/-	-
chr6	32603572	32603862	291	0.5	-	Deletion	Insertion event	-	-	-	AluSc8/SINE	-/-	-
chr12	105287205	105287824	620	0.136	-	Deletion	Deletion event	alt-EJ	0	21	-	-/0	-
chr5	143974090	143974264	175	0.591	-	Deletion	Insertion event	-	-	-	AluYb9/SINE	-/-	-
chr14	32484101	32485138	1038	0.773	-	Deletion	ND	-	-	-	-	-	-
chr19	6163216	6163509	294	0.5	-	Deletion	Deletion event	NAHR	0	166	AluSc8/SINE	-/-	-
chr4	167451218	167451333	116	0.182	Filtered	Deletion	ND	-	-	-	-	-	-
chr2	95946241	95947064	824	0.273	-	Deletion	Deletion event	alt-EJ	0	20	L1PA2/LINE	-/-	-
chr6	159245747	159246071	325	0.636	-	Deletion	Insertion event	-	-	-	AluY/SINE	-/-	-
chr3	46004385	46004640	256	0.955	-	Deletion	Insertion event	-	-	-	PRIMA41-int/LTR	-/-	-
chr11	74313861	74316343	2483	0.364	-	Deletion	Deletion event	alt-EJ	0	3	-	LINE,1;LTR,1;SINE,1/0.705	-
chr3	194894011	194894335	325	0.455	-	Deletion	Insertion event	-	-	-	AluYa5/SINE	-/-	-
chr16	452595	452921	327	0.182	Filtered	Deletion	ND	-	-	-	-	-	-
chr5	50645187	50645383	197	0.273	Filtered	Deletion	ND	-	-	-	-	-	-
chr8	136953564	136953676	113	0.273	-	Deletion	Deletion event	alt-EJ	0	31	-	-/0	-
chr4	174704017	174705822	1806	0.409	-	Deletion	Deletion event	alt-EJ	0	3	-	LINE,1;LTR,1;SINE,1/0.722	-
chr10	79936105	79936261	157	0.364	-	Deletion	ND	-	-	-	-	-	-
chr11	42442557	42442869	313	1	-	Deletion	Insertion event	-	-	-	AluYb9/SINE	-/-	-
chr10	35304295	35304626	332	0.364	-	Deletion	Insertion event	-	-	-	AluYa5/SINE	-/-	-
chr13	23050303	23050427	125	0.182	-	Deletion	Deletion event	NHEJ	5	0	PABL_A/LTR	-/-	-
chr19	332536	333231	696	0.227	Filtered	Deletion	ND	-	-	-	-	-	-
chr21	46395475	46395587	113	0.318	Filtered	Deletion	ND	-	-	-	-	-	-
chr3	129465646	129465960	315	0.455	Filtered	Deletion	ND	-	-	-	-	-	-
chr8	1874914	1875155	242	0.409	Filtered	Deletion	ND	-	-	-	-	-	-
chr10	65082048	65082304	257	0.136	-	Deletion	ND	-	-	-	-	-	-
chr20	62373652	62373784	133	0.409	Filtered	Deletion	ND	-	-	-	-	-	-
chr17	20759310	20759786	477	0.273	-	Deletion	Deletion event	NAHR	0	296	-	LINE,1;SINE,2/0.981	-
chr1	157204078	157205601	1524	0.318	-	Deletion	Deletion event	FoSTeS/MMBIR	13	0	-	LINE,1/0.122	-
chr3	1764226	1764478	253	0.227	Filtered	Deletion	ND	-	-	-	-	-	-
chr7	9595026	9596368	1343	0.591	-	Deletion	Insertion event	-	-	-	-	LINE,2/0.962	-
chr1	182447123	182447229	107	0.364	Filtered	Deletion	ND	-	-	-	-	-	-
chr8	76303640	76303767	128	0.591	Filtered	Deletion	ND	-	-	-	-	-	-
chr22	39211660	39211987	328	0.227	-	Deletion	ND	-	-	-	-	-	-
chr6	50798261	50798574	314	0.455	-	Deletion	Insertion event	-	-	-	AluY/SINE	-/-	-
chr1	189025832	189026166	335	0.409	-	Deletion	Insertion event	-	-	-	AluYb8/SINE	-/-	-
chr2	167876033	167876146	114	0.364	Filtered	Deletion	ND	-	-	-	-	-	-
chr5	176062240	176062858	619	0.182	-	Deletion	Deletion event	NAHR	0	269	-	LINE,1;SINE,1/0.579	-
chr6	106859936	106860127	192	0.727	-	Deletion	Insertion event	-	-	-	-	-/0	Possible templete sequence insertion
chr4	112577053	112580082	3030	0.364	-	Deletion	Deletion event	-	-	-	L1P2/LINE	-/-	-
chr7	148409805	148409945	141	0.273	Filtered	Deletion	ND	-	-	-	-	-	-
chr6	170344413	170344589	177	0.136	Filtered	Deletion	ND	-	-	-	-	-	-
chr8	64847356	64847683	328	0.773	Filtered	Deletion	ND	-	-	-	-	-	-
chr8	34433857	34433960	104	0.318	Filtered	Deletion	ND	-	-	-	-	-	-
chr14	27512897	27513029	133	0.136	Filtered	Deletion	ND	-	-	-	-	-	-
chr21	40682658	40682826	169	0.591	Filtered	Deletion	ND	-	-	-	-	-	-
chr11	48713220	48715440	2221	0.455	Filtered	Deletion	ND	-	-	-	-	-	-
chr14	51937628	51937754	127	0.318	-	Deletion	Insertion event	-	-	-	L1HS/LINE	-/-	-
chr9	16332334	16332442	109	0.409	-	Deletion	Deletion event	NHEJ	10	0	-	LTR,1/0.72	-
chr13	109765637	109766568	932	0.136	Filtered	Deletion	ND	-	-	-	-	-	-
chr5	1285008	1285135	128	0.136	Filtered	Deletion	ND	-	-	-	-	-	-
chr9	135302290	135304411	2122	0.182	-	Deletion	Deletion event	alt-EJ	0	2	-	Simple_repeat,1/0.242	-
chr4	99101900	99102244	345	1	-	Deletion	Insertion event	-	-	-	AluYb8/SINE	-/-	-
chr10	12554211	12554596	386	0.318	-	Deletion	Deletion event	NAHR	0	210	-	SINE,2/0.779	-
chr14	29258843	29259605	763	0.636	-	Deletion	Insertion event	-	-	-	-	LINE,2/0.9	-
chr7	54528796	54529744	949	0.318	-	Deletion	Deletion event	alt-EJ	0	7	-	LINE,1/0.457	-
chrX	96050879	96051055	177	0.455	Filtered	Deletion	ND	-	-	-	-	-	-
chr3	158399129	158399475	347	0.318	-	Deletion	Insertion event	-	-	-	AluYa5/SINE	-/-	-
chr18	28247928	28248262	335	0.545	-	Deletion	Insertion event	-	-	-	AluYb8/SINE	-/-	-
chr1	156556928	156559159	2232	0.909	Filtered	Deletion	ND	-	-	-	-	-	-
chr22	42634707	42634883	177	0.318	Filtered	Deletion	ND	-	-	-	-	-	-
chr3	188015098	188017026	1929	0.273	-	Deletion	Deletion event	NAHR	0	163	-	LINE,2/0.955	-
chr17	73726435	73726859	425	0.273	Filtered	Deletion	ND	-	-	-	-	-	-
chr5	10574858	10575193	336	0.955	-	Deletion	Deletion event	NAHR	0	132	-	SINE,2/0.838	-
chr16	2442469	2442701	233	0.5	Filtered	Deletion	ND	-	-	-	-	-	-
chr3	32160322	32160648	327	0.591	Filtered	Deletion	ND	-	-	-	-	-	-
chr5	126505444	126505653	210	0.818	-	Deletion	Insertion event	-	-	-	AluYb8/SINE	-/-	-
chr5	22308876	22308985	110	0.227	Filtered	Deletion	ND	-	-	-	-	-	-
chr7	97765996	97773330	7335	0.227	-	Deletion	Deletion event	-	-	-	-	-/0	-
chr3	144974270	144974395	126	0.727	-	Deletion	Deletion event	NHEJ	0	1	-	-/0	-
chrX	89097791	89097931	141	0.182	Filtered	Deletion	ND	-	-	-	-	-	-
chr5	19078461	19078943	483	0.273	-	Deletion	ND	-	-	-	-	-	-
chr3	129818514	129818686	173	0.909	Filtered	Deletion	ND	-	-	-	-	-	-
chr14	24793132	24793920	789	0.136	-	Deletion	Deletion event	alt-EJ	0	3	-	LTR,1/0.183	-
chr4	28419975	28420321	347	0.545	-	Deletion	ND	-	-	-	-	-	-
chr2	1432699	1432812	114	0.136	Filtered	Deletion	ND	-	-	-	-	-	-
chr12	30355259	30355707	449	0.182	-	Deletion	ND	-	-	-	-	-	-
chr5	81712363	81712635	273	0.682	-	Deletion	ND	-	-	-	-	-	-
chr15	79552563	79552697	135	0.864	-	Deletion	Deletion event	NA	0	0	-	-/0	-
chr3	34850511	34850622	112	0.273	Filtered	Deletion	ND	-	-	-	-	-	-
chr4	161460349	161460517	169	0.273	-	Deletion	Deletion event	alt-EJ	0	19	-	LINE,2/0.982	-
chr9	30345792	30346111	320	0.318	-	Deletion	ND	-	-	-	-	-	-
chr22	19584097	19585580	1484	0.364	-	Deletion	Deletion event	NHEJ	0	1	-	LINE,1;LTR,1;SINE,1/0.728	-
chr20	63669778	63670019	242	0.182	Filtered	Deletion	ND	-	-	-	-	-	-
chr2	233790464	233790676	213	0.409	Filtered	Deletion	ND	-	-	-	-	-	-
chr5	26600615	26600733	119	0.182	-	Deletion	ND	-	-	-	-	-	-
chr4	92658809	92659124	316	0.182	-	Deletion	Deletion event	alt-EJ	0	40	-	LINE,1/0.264	-
chr6	171703	173626	1924	0.591	-	Deletion	ND	-	-	-	-	-	-
chr5	74111160	74111321	162	0.5	Filtered	Deletion	ND	-	-	-	-	-	-
chr18	29784508	29784764	257	0.455	Filtered	Deletion	ND	-	-	-	-	-	-
chr5	58027650	58037974	10325	0.864	-	Deletion	Deletion event	alt-EJ	0	2	-	LINE,1/0.121	-
chr18	5324645	5326245	1601	0.182	-	Deletion	Deletion event	alt-EJ	0	22	-	LINE,2/0.966	-
chr8	1215507	1215735	229	0.227	Filtered	Deletion	ND	-	-	-	-	-	-
chr6	94949158	94949491	334	0.545	-	Deletion	Insertion event	-	-	-	AluYb8/SINE	-/-	-
chr21	45028162	45028809	648	0.409	Filtered	Deletion	ND	-	-	-	-	-	-
chr8	143323588	143323742	155	0.136	Filtered	Deletion	ND	-	-	-	-	-	-
chr13	28265730	28266058	329	0.955	-	Deletion	ND	-	-	-	-	-	-
chr1	204471127	204471430	304	0.318	Filtered	Deletion	ND	-	-	-	-	-	-
chr4	80535344	80535538	195	0.318	-	Deletion	ND	-	-	-	-	-	-
chr1	190868193	190868361	169	0.864	-	Deletion	Deletion event	alt-EJ	0	3	L1M2/LINE	-/-	-
chr2	173333869	173334194	326	0.591	-	Deletion	Insertion event	-	-	-	AluYb9/SINE	-/-	-
chr7	148375775	148379233	3459	0.773	-	Deletion	Deletion event	-	-	-	-	DNA,1/0.146	-
chr13	110677352	110677579	228	0.227	Filtered	Deletion	ND	-	-	-	-	-	-
chr19	55125663	55126264	602	0.136	-	Deletion	Deletion event	NAHR	0	410	-	LTR,2;SINE,2/0.993	-
chr8	1101767	1101900	134	0.136	Filtered	Deletion	ND	-	-	-	-	-	-
chr8	57527492	57527597	106	0.273	Filtered	Deletion	ND	-	-	-	-	-	-
chr4	177414933	177415066	134	0.818	Filtered	Deletion	ND	-	-	-	-	-	-
chr22	48497992	48498173	182	0.136	Filtered	Deletion	ND	-	-	-	-	-	-
chr6	87576088	87576569	482	0.136	-	Deletion	ND	-	-	-	-	-	-
chr8	3183477	3183605	129	0.227	Filtered	Deletion	ND	-	-	-	-	-	-
chr8	131156055	131156369	315	0.318	-	Deletion	Insertion event	-	-	-	AluYa5/SINE	-/-	-
chr7	98839489	98839624	136	0.182	Filtered	Deletion	ND	-	-	-	-	-	-
chr4	129705225	129705492	268	0.182	-	Deletion	Deletion event	NA	0	0	-	LINE,1/0.684	-
chr14	106000534	106000853	320	0.227	Filtered	Deletion	ND	-	-	-	-	-	-
chr18	69078353	69089785	11433	0.136	-	Deletion	Deletion event	alt-EJ	0	7	-	-/0	-
chr7	158729337	158729657	321	0.227	Filtered	Deletion	ND	-	-	-	-	-	-
chr6	60420112	60424416	4305	0.318	-	Deletion	Deletion event	NHEJ	9	0	-	LTR,1/0.102	-
chr9	112514865	112515004	140	0.136	Filtered	Deletion	ND	-	-	-	-	-	-
chr8	128452917	128459031	6115	0.909	-	Deletion	Insertion event	-	-	-	L1HS/LINE	-/-	-
chr16	33059011	33059146	136	0.455	Filtered	Deletion	ND	-	-	-	-	-	-
chr2	73059627	73059913	287	0.273	-	Deletion	Deletion event	NHEJ	0	0	-	LINE,1/0.34	-
chr7	142893686	142894002	317	1	-	Deletion	Insertion event	-	-	-	AluYa5/SINE	-/-	-
chr2	199447735	199447957	223	0.318	-	Deletion	Deletion event	NHEJ	0	0	-	-/0	-
chr7	108861004	108861108	105	0.818	-	Deletion	Deletion event	alt-EJ	0	2	-	-/0	-
chr18	45681050	45681379	330	0.955	-	Deletion	Insertion event	-	-	-	AluYa5/SINE	-/-	-
chr9	93737880	93740763	2884	0.182	-	Deletion	ND	-	-	-	-	-	-
chr3	7305347	7305647	301	0.227	-	Deletion	Insertion event	-	-	-	L1PA2/LINE	-/-	-
chr8	266195	266331	137	0.5	Filtered	Deletion	ND	-	-	-	-	-	-
chr19	12584077	12588128	4052	0.227	-	Deletion	Deletion event	NAHR	0	1143	-	-/0	-
chr14	21484466	21486504	2039	0.636	-	Deletion	Deletion event	-	-	-	-	SINE,4/0.56	-
chr8	102928502	102928748	247	0.136	Filtered	Deletion	ND	-	-	-	-	-	-
chr4	132650454	132650593	140	0.182	Filtered	Deletion	ND	-	-	-	-	-	-
chr6	149762758	149763311	554	0.364	Filtered	Deletion	ND	-	-	-	-	-	-
chr5	111359246	111359571	326	1	-	Deletion	Deletion event	FoSTeS/MMBIR	16	0	L1PREC2/LINE	-/-	-
chr17	15465127	15465315	189	0.5	Filtered	Deletion	ND	-	-	-	-	-	-
chr6	119096355	119096684	330	0.818	-	Deletion	Insertion event	-	-	-	AluYb8/SINE	-/-	-
chr1	161423564	161423742	179	0.273	Filtered	Deletion	ND	-	-	-	-	-	-
chr6	167074583	167076089	1507	0.455	-	Deletion	Deletion event	NHEJ	1	0	-	LINE,1;LTR,1;SINE,1/0.857	-
chr19	15882572	15882690	119	0.409	Filtered	Deletion	ND	-	-	-	-	-	-
chr7	67595005	67595117	113	0.591	Filtered	Deletion	ND	-	-	-	-	-	-
chr12	48332957	48333154	198	0.182	Filtered	Deletion	ND	-	-	-	-	-	-
chr1	95056706	95060381	3676	0.182	-	Deletion	Deletion event	-	-	-	-	-/0	-
chr3	14136687	14137369	683	0.318	-	Deletion	Deletion event	alt-EJ	0	24	-	-/0	-
chr4	160177879	160178050	172	0.273	Filtered	Deletion	ND	-	-	-	-	-	-
chr7	16896678	16897018	341	0.682	-	Deletion	Insertion event	-	-	-	AluYa5/SINE	-/-	-
chr2	165411011	165411336	326	0.909	-	Deletion	Insertion event	-	-	-	AluYa5/SINE	-/-	-
chr17	12442541	12443901	1361	0.136	Filtered	Deletion	ND	-	-	-	-	-	-
chr2	151760792	151761105	314	0.5	-	Deletion	Insertion event	-	-	-	AluYa5/SINE	-/-	-
chr3	124367653	124368157	505	0.409	Filtered	Deletion	ND	-	-	-	-	-	-
chr20	4826788	4827540	753	0.227	-	Deletion	Deletion event	NAHR	0	318	-	DNA,1;LTR,1;SINE,2/0.913	-
chr20	3057233	3057553	321	0.682	Filtered	Deletion	ND	-	-	-	-	-	-
chr17	43439603	43440893	1291	0.318	-	Deletion	Deletion event	NA	0	15	-	DNA,1;SINE,1/0.341	-
chr16	3868275	3868503	229	0.227	-	Deletion	Deletion event	NHEJ	6	6	-	-/0	-
chr13	73575357	73575468	112	0.409	Filtered	Deletion	ND	-	-	-	-	-	-
chr2	76299384	76301778	2395	1	-	Deletion	Insertion event	-	-	-	-	LINE,2/0.992	-
chr11	99405608	99405947	340	1	-	Deletion	Insertion event	-	-	-	AluYb8/SINE	-/-	-
chr8	73720500	73720828	329	0.273	-	Deletion	Insertion event	-	-	-	AluYb8/SINE	-/-	-
chr10	29169645	29169839	195	0.182	-	Deletion	Deletion event	alt-EJ	0	57	MLT1F-int/LTR	-/-	-
chr8	63997882	63998222	341	0.545	Filtered	Deletion	ND	-	-	-	-	-	-
chr3	165861235	165861460	226	0.5	Filtered	Deletion	ND	-	-	-	-	-	-
chr5	31849914	31850027	114	0.455	Filtered	Deletion	ND	-	-	-	-	-	-
chr4	114253970	114262687	8718	0.318	-	Deletion	Deletion event	alt-EJ	0	17	-	LINE,2/0.648	-
chr7	84121640	84121954	315	0.864	-	Deletion	Insertion event	-	-	-	AluYa5/SINE	-/-	-
chr4	58741440	58741767	328	0.318	Filtered	Deletion	ND	-	-	-	-	-	-
chr6	1210659	1210771	113	0.136	Filtered	Deletion	ND	-	-	-	-	-	-
chr22	37509693	37510171	479	0.364	Filtered	Deletion	ND	-	-	-	-	-	-
chr1	174827418	174832707	5290	0.182	-	Deletion	Deletion event	alt-EJ	0	27	-	-/0	-
chr5	147015153	147017744	2592	0.318	-	Deletion	Deletion event	NA	0	19	-	LINE,1;SINE,1/0.559	-
chr10	42847669	42847794	126	0.409	Filtered	Deletion	ND	-	-	-	-	-	-
chr5	170149975	170150087	113	0.273	Filtered	Deletion	ND	-	-	-	-	-	-
chr8	62017592	62017903	312	0.409	-	Deletion	Insertion event	-	-	-	AluYa5/SINE	-/-	-
chr3	131635837	131636113	277	0.227	-	Deletion	Insertion event	-	-	-	AluYa5/SINE	-/-	-
chr1	80329242	80329345	104	0.136	Filtered	Deletion	ND	-	-	-	-	-	-
chr4	121311498	121311615	118	0.136	-	Deletion	Deletion event	alt-EJ	0	4	AluSx4/SINE	-/-	-
chr12	130539833	130539953	121	0.136	Filtered	Deletion	ND	-	-	-	-	-	-
chr13	110355678	110355843	166	0.273	Filtered	Deletion	ND	-	-	-	-	-	-
chr2	191697480	191697811	332	0.182	-	Deletion	Insertion event	-	-	-	AluYa5/SINE	-/-	-
chr4	36650947	36651057	111	0.182	-	Deletion	Deletion event	alt-EJ	0	5	-	LINE,1/0.761	-
chr21	44430419	44430744	326	0.818	-	Deletion	Insertion event	-	-	-	AluYb8/SINE	-/-	-
chr16	452790	453117	328	0.182	Filtered	Deletion	ND	-	-	-	-	-	-
chr4	49248579	49249405	827	0.182	Filtered	Deletion	ND	-	-	-	-	-	-
chr3	61489390	61489715	326	0.182	-	Deletion	Insertion event	-	-	-	AluYa5/SINE	-/-	-
chr17	1288940	1289046	107	0.136	Filtered	Deletion	ND	-	-	-	-	-	-
chr21	28673435	28673693	259	0.136	Filtered	Deletion	ND	-	-	-	-	-	-
chr6	74139984	74140099	116	0.136	-	Deletion	Deletion event	NHEJ	0	0	-	-/0	-
chr18	55799945	55800257	313	0.591	-	Deletion	Insertion event	-	-	-	AluYa5/SINE	-/-	-
chr3	195065662	195066732	1071	0.273	Filtered	Deletion	ND	-	-	-	-	-	-
chr4	3309149	3309291	143	0.182	Filtered	Deletion	ND	-	-	-	-	-	-
chr6	106986215	106987367	1153	0.136	Filtered	Deletion	ND	-	-	-	-	-	-
chr7	127574920	127577936	3017	0.727	-	Deletion	Deletion event	NA	0	26	-	LINE,1/0.11	-
chr22	45587324	45587444	121	0.364	Filtered	Deletion	ND	-	-	-	-	-	-
chr3	78730274	78730580	307	0.273	-	Deletion	Deletion event	alt-EJ	0	5	-	-/0	-
chr13	48959378	48962478	3101	0.455	-	Deletion	Deletion event	FoSTeS/MMBIR	59	52	-	LINE,1;LTR,1/0.267	-
chr2	19567827	19570808	2982	0.136	-	Deletion	Deletion event	alt-EJ	0	15	-	-/0	-
chr9	29624714	29625035	322	0.864	-	Deletion	Insertion event	-	-	-	AluYa5/SINE	-/-	-
chr21	23002479	23003096	618	0.909	-	Deletion	ND	-	-	-	-	-	-
chr3	77292726	77292832	107	0.273	Filtered	Deletion	ND	-	-	-	-	-	-
chr12	127175898	127176223	326	1	-	Deletion	Insertion event	-	-	-	AluYa5/SINE	-/-	-
chr10	18557203	18557367	165	0.136	Filtered	Deletion	ND	-	-	-	-	-	-
chr19	33543711	33543829	119	0.136	Filtered	Deletion	ND	-	-	-	-	-	-
chr6	19952776	19952911	136	0.318	-	Deletion	Insertion event	-	-	-	-	LINE,1/0.761	-
chr3	18762675	18762805	131	0.273	-	Deletion	Deletion event	FoSTeS/MMBIR	23	0	L1MD/LINE	-/-	-
chr9	86539645	86541018	1374	0.955	-	Deletion	Deletion event	NA	0	0	-	LINE,2;SINE,1/0.736	-
chr4	1283127	1283260	134	0.227	Filtered	Deletion	ND	-	-	-	-	-	-
chr17	66934438	66934754	317	0.591	-	Deletion	Insertion event	-	-	-	AluYa5/SINE	-/-	-
chr13	47740274	47741003	730	0.136	Filtered	Deletion	ND	-	-	-	-	-	-
chr1	152355002	152355231	230	0.318	Filtered	Deletion	ND	-	-	-	-	-	-
chr4	19641501	19641841	341	0.455	-	Deletion	Insertion event	-	-	-	AluYa5/SINE	-/-	-
chr20	48870962	48871586	625	0.136	Filtered	Deletion	ND	-	-	-	-	-	-
chr11	18467927	18468063	137	0.227	Filtered	Deletion	ND	-	-	-	-	-	-
chr9	101457419	101458106	688	0.682	-	Deletion	Deletion event	alt-EJ	0	18	-	LINE,1;SINE,1/0.78	-
chr10	72064917	72065220	304	0.136	-	Deletion	Deletion event	NAHR	0	293	-	SINE,2/0.99	-
chr10	130918445	130918578	134	0.318	Filtered	Deletion	ND	-	-	-	-	-	-
chr3	106718043	106718239	197	0.182	-	Deletion	Deletion event	NHEJ	0	0	-	-/0	-
chr4	21693112	21693236	125	0.182	-	Deletion	Insertion event	-	-	-	LTR33/LTR	-/-	-
chr4	82258639	82258953	315	0.636	-	Deletion	ND	-	-	-	-	-	-
chr7	76977863	76978140	278	0.227	-	Deletion	Deletion event	NHEJ	10	0	L4_A_Mam/LINE	-/-	-
chr20	30945005	30975045	30041	0.318	Filtered	Deletion	ND	-	-	-	-	-	-
chr21	18315460	18315641	182	0.364	Filtered	Deletion	ND	-	-	-	-	-	-
chr12	8405887	8438264	32378	0.5	-	Deletion	Deletion event	alt-EJ	0	15	-	LTR,1/0.126	-
chr9	33213106	33213964	859	0.409	-	Deletion	Deletion event	NAHR	0	276	-	LINE,1;SINE,2/0.735	-
chr12	123521629	123521744	116	0.773	Filtered	Deletion	ND	-	-	-	-	-	-
chr3	195874765	195875312	548	0.136	Filtered	Deletion	ND	-	-	-	-	-	-
chr18	79739853	79740209	357	0.591	Filtered	Deletion	ND	-	-	-	-	-	-
chr7	44922810	44923133	324	0.955	-	Deletion	Insertion event	-	-	-	AluYb8/SINE	-/-	-
chr11	97952718	97952990	273	0.818	Filtered	Deletion	ND	-	-	-	-	-	-
chr6	88947711	88947952	242	0.455	Filtered	Deletion	ND	-	-	-	-	-	-
chr12	124224464	124224580	117	0.409	-	Deletion	Deletion event	alt-EJ	0	17	AluJr/SINE	-/-	-
chr17	36786263	36786592	330	0.273	-	Deletion	ND	-	-	-	-	-	-
chr11	25410965	25411190	226	0.818	-	Deletion	Insertion event	-	-	-	-	-/0	Possible tandem duplication
chr19	21575787	21576110	324	0.227	-	Deletion	Insertion event	-	-	-	AluYb8/SINE	-/-	-
chr16	61418912	61419044	133	0.364	Filtered	Deletion	ND	-	-	-	-	-	-
chr7	110902643	110902968	326	0.909	-	Deletion	Insertion event	-	-	-	AluYa5/SINE	-/-	-
chr17	35512160	35512390	231	0.182	Filtered	Deletion	ND	-	-	-	-	-	-
chr7	5803273	5803521	249	0.909	Filtered	Deletion	ND	-	-	-	-	-	-
chr21	10747407	10747745	339	0.227	Filtered	Deletion	ND	-	-	-	-	-	-
chr11	4137672	4137905	234	0.455	Filtered	Deletion	ND	-	-	-	-	-	-
chr3	195644849	195645197	349	0.136	Filtered	Deletion	ND	-	-	-	-	-	-
chr20	29697357	29697476	120	0.409	-	Deletion	ND	-	-	-	-	-	-
chr7	158457634	158457798	165	0.409	Filtered	Deletion	ND	-	-	-	-	-	-
chr6	51159989	51160223	235	0.136	Filtered	Deletion	ND	-	-	-	-	-	-
chr2	231019385	231020567	1183	0.182	-	Deletion	Deletion event	alt-EJ	0	89	-	LTR,1;SINE,1/0.742	-
chr4	189129940	189130080	141	1	Filtered	Deletion	ND	-	-	-	-	-	-
chr6	103735324	103735650	327	0.545	-	Deletion	Insertion event	-	-	-	AluYa5/SINE	-/-	-
chr13	21949393	21949728	336	0.227	-	Deletion	Insertion event	-	-	-	AluYb8/SINE	-/-	-
chr14	78926855	78926976	122	0.273	Filtered	Deletion	ND	-	-	-	-	-	-
chr6	134496223	134496540	318	0.955	-	Deletion	Insertion event	-	-	-	AluYa5/SINE	-/-	-
chr15	100511582	100512019	438	0.455	Filtered	Deletion	ND	-	-	-	-	-	-
chr16	22539508	22539816	309	0.273	-	Deletion	ND	-	-	-	-	-	-
chr13	111221277	111221436	160	0.136	Filtered	Deletion	ND	-	-	-	-	-	-
chr17	67524749	67525080	332	0.773	-	Deletion	Insertion event	-	-	-	AluYb8/SINE	-/-	-
chr4	64853382	64853831	450	0.636	-	Deletion	ND	-	-	-	-	-	-
chr10	28821927	28822258	332	0.136	-	Deletion	Deletion event	NHEJ	0	1	-	-/0	-
chr7	152584615	152587227	2613	0.591	Filtered	Deletion	ND	-	-	-	-	-	-
chr5	129043001	129043314	314	0.136	-	Deletion	ND	-	-	-	-	-	-
chr7	924370	924495	126	0.545	Filtered	Deletion	ND	-	-	-	-	-	-
chr15	23426297	23430104	3808	0.364	-	Deletion	ND	-	-	-	-	-	-
chr17	30359411	30359572	162	0.5	Filtered	Deletion	ND	-	-	-	-	-	-
chr6	104812952	104815883	2932	0.136	-	Deletion	Deletion event	alt-EJ	0	5	-	LINE,1;LTR,2/0.582	-
chr4	8918942	8919214	273	0.182	Filtered	Deletion	ND	-	-	-	-	-	-
chr14	70971120	70971454	335	0.773	-	Deletion	Insertion event	-	-	-	AluYb8/SINE	-/-	-
chr2	150000829	150000936	108	0.136	Filtered	Deletion	ND	-	-	-	-	-	-
chr10	1464434	1464598	165	0.136	Filtered	Deletion	ND	-	-	-	-	-	-
chr3	82642195	82642388	194	0.227	Filtered	Deletion	ND	-	-	-	-	-	-
chr13	46332765	46332914	150	0.5	-	Deletion	ND	-	-	-	-	-	-
chr2	208045624	208045940	317	0.591	-	Deletion	Insertion event	-	-	-	AluYa5/SINE	-/-	-
chr9	126758180	126760988	2809	0.318	-	Deletion	Deletion event	NAHR	0	312	-	LINE,1;LTR,1;SINE,2/0.429	-
chr5	486965	487572	608	0.227	Filtered	Deletion	ND	-	-	-	-	-	-
chr7	142766592	142766912	321	0.136	-	Deletion	Deletion event	NHEJ	1	6	L1PA16/LINE	-/-	-
chr12	7979772	7980295	524	0.364	Filtered	Deletion	ND	-	-	-	-	-	-
chr21	32771887	32771994	108	0.273	Filtered	Deletion	ND	-	-	-	-	-	-
chr7	158236791	158237770	980	0.636	-	Deletion	Insertion event	-	-	-	LTR5_Hs/LTR	-/-	-
chr17	75546651	75546864	214	0.318	Filtered	Deletion	ND	-	-	-	-	-	-
chr18	79319	79423	105	0.273	Filtered	Deletion	ND	-	-	-	-	-	-
chr7	57496130	57496399	270	0.136	Filtered	Deletion	ND	-	-	-	-	-	-
chr10	1118188	1118365	178	0.591	Filtered	Deletion	ND	-	-	-	-	-	-
chr12	132291181	132291382	202	0.136	Filtered	Deletion	ND	-	-	-	-	-	-
chr19	28804901	28805084	184	0.136	Filtered	Deletion	ND	-	-	-	-	-	-
chr11	220873	221027	155	0.182	Filtered	Deletion	ND	-	-	-	-	-	-
chr1	179638160	179638928	769	0.364	-	Deletion	Deletion event	NHEJ	10	1	-	LTR,1/0.593	-
chr3	162794121	162909392	115272	0.136	-	Deletion	Deletion event	-	-	-	-	-/0	-
chr8	34528537	34528672	136	0.136	Filtered	Deletion	ND	-	-	-	-	-	-
chr10	103293434	103294467	1034	0.182	-	Deletion	Deletion event	NA	101	0	-	SINE,2/0.543	-
chr12	69228908	69229117	210	0.136	Filtered	Deletion	ND	-	-	-	-	-	-
chr5	7916935	7920442	3508	0.227	-	Deletion	Deletion event	alt-EJ	0	72	-	LINE,2;LTR,1/0.689	-
chr7	75750035	75750318	284	0.182	Filtered	Deletion	ND	-	-	-	-	-	-
chr11	130091110	130091559	450	0.136	Filtered	Deletion	ND	-	-	-	-	-	-
chr7	33138226	33139757	1532	0.318	-	Deletion	Deletion event	FoSTeS/MMBIR	31	0	-	SINE,2/0.362	-
chrX	88780523	88780636	114	0.182	Filtered	Deletion	ND	-	-	-	-	-	-
chr13	91459465	91459588	124	0.273	-	Deletion	Deletion event	alt-EJ	0	7	-	-/0	-
chr4	144395294	144398757	3464	0.364	-	Deletion	Deletion event	alt-EJ	0	2	-	LINE,2/0.94	-
chr2	90356584	90356729	146	0.273	Filtered	Deletion	ND	-	-	-	-	-	-
chr6	22782438	22782761	324	0.409	-	Deletion	Insertion event	-	-	-	AluYa5/SINE	-/-	-
chr8	66377058	66377176	119	0.545	Filtered	Deletion	ND	-	-	-	-	-	-
chr5	105771764	105771954	191	0.227	Filtered	Deletion	ND	-	-	-	-	-	-
chr12	52001294	52002061	768	0.273	-	Deletion	Deletion event	NAHR	0	316	-	LTR,1;SINE,2/0.805	-
chr9	104638710	104639021	312	0.273	-	Deletion	Insertion event	-	-	-	AluYa5/SINE	-/-	-
chr20	1839740	1839923	184	0.455	Filtered	Deletion	ND	-	-	-	-	-	-
chr17	21987969	21988074	106	0.182	Filtered	Deletion	ND	-	-	-	-	-	-
chr3	95397370	95397695	326	0.636	-	Deletion	Insertion event	-	-	-	AluYb8/SINE	-/-	-
chr8	131216143	131216423	281	0.182	Filtered	Deletion	ND	-	-	-	-	-	-
chrX	33694735	33695178	444	0.182	-	Deletion	Deletion event	NA	0	48	-	-/0	-
chr1	27853578	27854159	582	0.182	Filtered	Deletion	ND	-	-	-	-	-	-
chr1	194090950	194091113	164	0.273	-	Deletion	Deletion event	NHEJ	0	1	-	SINE,1/0.796	-
chr3	123517912	123518227	316	1	-	Deletion	Insertion event	-	-	-	AluYa5/SINE	-/-	-
chr7	151820506	151820663	158	0.591	Filtered	Deletion	ND	-	-	-	-	-	-
chr5	1972270	1972378	109	0.227	Filtered	Deletion	ND	-	-	-	-	-	-
chrX	72155212	72155761	550	0.318	Filtered	Deletion	ND	-	-	-	-	-	-
chr20	52554142	52554267	126	0.682	Filtered	Deletion	ND	-	-	-	-	-	-
chr3	102564942	102565281	340	0.818	-	Deletion	Insertion event	-	-	-	AluYb8/SINE	-/-	-
chr17	82448321	82448488	168	0.136	Filtered	Deletion	ND	-	-	-	-	-	-
chr14	103109271	103109639	369	0.318	Filtered	Deletion	ND	-	-	-	-	-	-
chr7	57297198	57297525	328	0.364	-	Deletion	Insertion event	-	-	-	AluYb8/SINE	-/-	-
chr13	65063677	65064079	403	0.727	-	Deletion	Deletion event	alt-EJ	0	21	-	LINE,1;Simple_repeat,1/0.623	-
chr6	154263860	154263998	139	0.636	Filtered	Deletion	ND	-	-	-	-	-	-
chr6	32648277	32652411	4135	0.136	-	Deletion	Insertion event	-	-	-	-	LINE,1/0.621	-
chr16	89421333	89421479	147	0.273	Filtered	Deletion	ND	-	-	-	-	-	-
chr6	113766968	113767079	112	0.182	Filtered	Deletion	ND	-	-	-	-	-	-
chr18	40426416	40427043	628	0.273	-	Deletion	Deletion event	NA	0	0	-	SINE,2/0.462	-
chr9	87184184	87184496	313	1	-	Deletion	Insertion event	-	-	-	AluYe5/SINE	-/-	-
chr13	63082060	63082385	326	0.364	-	Deletion	Insertion event	-	-	-	AluY/SINE	-/-	-
chr12	10660473	10660646	174	0.591	-	Deletion	Deletion event	NHEJ	0	1	MER41B/LTR	-/-	-
chr14	50942187	50942818	632	0.591	-	Deletion	Deletion event	alt-EJ	0	2	-	SINE,1/0.44	-
chr17	984226	984395	170	0.182	-	Deletion	Deletion event	alt-EJ	0	68	-	-/0	-
chr5	91278887	91279183	297	0.591	-	Deletion	ND	-	-	-	-	-	-
chr22	25302573	25302720	148	0.545	-	Deletion	Insertion event	-	-	-	AluYf1/SINE	-/-	-
chr12	84680916	84681054	139	0.409	Filtered	Deletion	ND	-	-	-	-	-	-
chr4	5064410	5064558	149	0.318	Filtered	Deletion	ND	-	-	-	-	-	-
chr4	48659514	48659919	406	0.727	Filtered	Deletion	ND	-	-	-	-	-	-
chr2	149770471	149770791	321	0.455	-	Deletion	Insertion event	-	-	-	AluYa5/SINE	-/-	-
chr20	42315095	42315231	137	0.182	-	Deletion	Insertion event	-	-	-	AluYb9/SINE	-/-	-
chr16	58911916	58920333	8418	0.136	-	Deletion	Deletion event	alt-EJ	0	13	-	LINE,2/0.672	-
chr17	78286175	78287368	1194	0.455	-	Deletion	Deletion event	NAHR	0	319	-	SINE,2/0.407	-
chr14	63420769	63421097	329	0.227	-	Deletion	Insertion event	-	-	-	AluYa5/SINE	-/-	-
chr7	56150055	56152563	2509	0.864	Filtered	Deletion	ND	-	-	-	-	-	-
chr2	238880311	238880780	470	0.273	Filtered	Deletion	ND	-	-	-	-	-	-
chr5	83610257	83610575	319	0.773	-	Deletion	ND	-	-	-	-	-	-
chr13	38483180	38486070	2891	0.273	-	Deletion	Deletion event	alt-EJ	0	7	-	LINE,2;LTR,2/0.545	-
chr18	79341329	79341450	122	0.273	Filtered	Deletion	ND	-	-	-	-	-	-
chr5	121391742	121391861	120	0.455	-	Deletion	Deletion event	NHEJ	2	13	-	Simple_repeat,1/0.305	-
chrX	121347687	121347814	128	0.136	Filtered	Deletion	ND	-	-	-	-	-	-
chr5	75786478	75786785	308	0.318	-	Deletion	ND	-	-	-	-	-	-
chr15	34449560	34449840	281	0.409	-	Deletion	Insertion event	-	-	-	AluYi6/SINE	-/-	-
chr7	101357982	101360527	2546	0.818	Filtered	Deletion	ND	-	-	-	-	-	-
chr9	111640923	111641172	250	0.227	Filtered	Deletion	ND	-	-	-	-	-	-
chr7	32350554	32353514	2961	0.727	-	Deletion	Insertion event	-	-	-	L1HS/LINE	-/-	-
chr10	13217268	13218759	1492	0.409	-	Deletion	Insertion event	-	-	-	L1HS/LINE	-/-	-
chr3	82908207	82908395	189	0.864	Filtered	Deletion	ND	-	-	-	-	-	-
chr11	33516171	33516466	296	0.409	-	Deletion	Insertion event	-	-	-	AluY/SINE	-/-	-
chr4	79439477	79441569	2093	0.273	-	Deletion	Deletion event	alt-EJ	0	10	-	DNA,1;LINE,2/0.832	-
chr11	109008546	109008652	107	0.182	Filtered	Deletion	ND	-	-	-	-	-	-
chr10	97275117	97277654	2538	1	Filtered	Deletion	ND	-	-	-	-	-	-
chr20	17122809	17123163	355	1	-	Deletion	Insertion event	-	-	-	AluYa5/SINE	-/-	-
chr17	49151092	49151419	328	0.955	-	Deletion	ND	-	-	-	-	-	-
chr2	61653039	61653972	934	0.273	-	Deletion	Deletion event	alt-EJ	0	10	-	LTR,1;SINE,3/0.962	-
chr4	31012329	31013356	1028	0.227	-	Deletion	Deletion event	alt-EJ	0	67	-	SINE,2/0.453	-
chr12	107608891	107609001	111	0.5	Filtered	Deletion	ND	-	-	-	-	-	-
chr13	98971464	98971600	137	0.455	-	Deletion	Deletion event	NAHR	0	115	AluYk4/SINE	-/-	-
chr3	195842355	195843068	714	0.636	-	Deletion	Deletion event	NA	0	0	-	LINE,1;SINE,2/0.883	-
chr11	93136637	93142703	6067	0.273	-	Deletion	Insertion event	-	-	-	L1HS/LINE	-/-	-
chr3	125171214	125171983	770	0.864	-	Deletion	Insertion event	-	-	-	L1HS/LINE	-/-	-
chr18	44544802	44544936	135	0.136	Filtered	Deletion	ND	-	-	-	-	-	-
chr10	43709296	43709941	646	0.136	Filtered	Deletion	ND	-	-	-	-	-	-
chr20	62741273	62743420	2148	0.318	-	Deletion	Deletion event	alt-EJ	0	3	-	-/0	-
chr8	69626165	69626281	117	0.591	Filtered	Deletion	ND	-	-	-	-	-	-
chr1	217580750	217581054	305	0.864	-	Deletion	Insertion event	-	-	-	AluYb9/SINE	-/-	-
chr8	7134148	7137889	3742	0.409	-	Deletion	Deletion event	alt-EJ	0	53	-	LINE,1;LTR,1/0.87	-
chr16	13981767	13981887	121	0.955	-	Deletion	Deletion event	alt-EJ	0	41	MER115/DNA	-/-	-
chr12	7196808	7197039	232	0.136	Filtered	Deletion	ND	-	-	-	-	-	-
chr14	31473803	31474128	326	0.364	-	Deletion	Insertion event	-	-	-	AluY/SINE	-/-	-
chr2	11113487	11113612	126	0.136	Filtered	Deletion	ND	-	-	-	-	-	-
chr4	129295355	129298338	2984	0.273	-	Deletion	Insertion event	-	-	-	L1PA2/LINE	-/-	-
chr12	86129549	86129865	317	0.955	-	Deletion	Insertion event	-	-	-	AluYa5/SINE	-/-	-
chr18	9621964	9622267	304	0.773	Filtered	Deletion	ND	-	-	-	-	-	-
chr8	3723968	3724153	186	0.318	-	Deletion	Deletion event	NHEJ	4	0	Charlie1a/DNA	-/-	-
chr17	2816637	2817925	1289	0.227	-	Deletion	Deletion event	NA	1	305	-	LINE,2;SINE,2/0.913	-
chr12	1774987	1775124	138	0.864	Filtered	Deletion	ND	-	-	-	-	-	-
chr10	64660376	64660689	314	0.455	-	Deletion	ND	-	-	-	-	-	-
chr10	54923023	54924599	1577	0.227	-	Deletion	Deletion event	alt-EJ	0	2	-	LINE,1;LTR,2/0.997	-
chr5	121705439	121705613	175	0.318	Filtered	Deletion	ND	-	-	-	-	-	-
chr13	69392536	69392833	298	0.955	-	Deletion	Insertion event	-	-	-	AluYa5/SINE	-/-	-
chr9	107670623	107670940	318	0.455	-	Deletion	Insertion event	-	-	-	AluY/SINE	-/-	-
chrX	115125441	115125577	137	0.682	Filtered	Deletion	ND	-	-	-	-	-	-
chr1	63400254	63400363	110	0.136	Filtered	Deletion	ND	-	-	-	-	-	-
chr20	63085525	63085700	176	0.364	-	Deletion	Deletion event	NHEJ	5	44	-	-/0	-
chr8	137295737	137295903	167	0.591	Filtered	Deletion	ND	-	-	-	-	-	-
chr14	84687716	84687919	204	0.5	Filtered	Deletion	ND	-	-	-	-	-	-
chr17	6519189	6519373	185	0.591	Filtered	Deletion	ND	-	-	-	-	-	-
chr10	112392365	112392501	137	0.273	Filtered	Deletion	ND	-	-	-	-	-	-
chr1	165762011	165762290	280	1	Filtered	Deletion	ND	-	-	-	-	-	-
chr3	196329077	196330007	931	0.591	-	Deletion	Deletion event	NAHR	0	271	-	LINE,2;SINE,3/0.995	-
chr7	47111629	47111854	226	0.136	Filtered	Deletion	ND	-	-	-	-	-	-
chrY	10908520	10908864	345	0.318	-	Deletion	ND	-	-	-	-	-	-
chr4	108711770	108711905	136	0.364	Filtered	Deletion	ND	-	-	-	-	-	-
chr4	187764608	187764801	194	0.727	Filtered	Deletion	ND	-	-	-	-	-	-
chr6	88714448	88714757	310	0.182	-	Deletion	Insertion event	-	-	-	AluYa5/SINE	-/-	-
chr9	80456747	80457155	409	0.136	-	Deletion	ND	-	-	-	-	-	-
chrX	153026682	153026895	214	0.136	Filtered	Deletion	ND	-	-	-	-	-	-
chr7	81729029	81729303	275	0.818	-	Deletion	Deletion event	alt-EJ	0	24	-	-/0	-
chr11	129563468	129563672	205	0.136	Filtered	Deletion	ND	-	-	-	-	-	-
chr5	3499157	3499478	322	0.636	-	Deletion	Insertion event	-	-	-	AluYb8/SINE	-/-	-
chr2	231131477	231131803	327	0.682	-	Deletion	Insertion event	-	-	-	AluYa5/SINE	-/-	-
chr2	238500741	238501068	328	0.182	-	Deletion	Insertion event	-	-	-	AluYa5/SINE	-/-	-
chr4	3483142	3483275	134	0.182	Filtered	Deletion	ND	-	-	-	-	-	-
chr10	94491788	94491965	178	0.136	-	Deletion	Deletion event	alt-EJ	0	3	MER44C/DNA	-/-	-
chr1	225068845	225069116	272	0.773	-	Deletion	ND	-	-	-	-	-	-
chr3	171998639	171998757	119	0.818	Filtered	Deletion	ND	-	-	-	-	-	-
chr5	3420569	3420707	139	0.318	Filtered	Deletion	ND	-	-	-	-	-	-
chr12	112712937	112713057	121	0.136	Filtered	Deletion	ND	-	-	-	-	-	-
chr13	72268900	72272776	3877	0.273	-	Deletion	Deletion event	NHEJ	9	0	-	LINE,1/0.703	-
chr1	236245341	236245596	256	0.5	Filtered	Deletion	ND	-	-	-	-	-	-
chr1	83287908	83288027	120	0.227	Filtered	Deletion	ND	-	-	-	-	-	-
chr19	22927455	22927597	143	0.136	Filtered	Deletion	ND	-	-	-	-	-	-
chr17	17307520	17307637	118	0.682	Filtered	Deletion	ND	-	-	-	-	-	-
chr5	15265313	15265441	129	0.227	Filtered	Deletion	ND	-	-	-	-	-	-
chr1	232322848	232324506	1659	0.136	-	Deletion	Deletion event	alt-EJ	0	11	-	LINE,1/0.204	-
chr6	154357685	154357911	227	0.318	Filtered	Deletion	ND	-	-	-	-	-	-
chr17	27209521	27213366	3846	0.455	-	Deletion	Insertion event	-	-	-	-	Retroposon,1/0.359	-
chr3	184451593	184452913	1321	0.227	-	Deletion	Deletion event	NA	20	141	-	LTR,2;SINE,2/0.703	-
chr1	210976271	210976634	364	0.182	Filtered	Deletion	ND	-	-	-	-	-	-
chr4	92471925	92472250	326	0.227	-	Deletion	Insertion event	-	-	-	AluYa5/SINE	-/-	-
chr1	188570330	188571105	776	0.955	-	Deletion	Deletion event	alt-EJ	0	2	-	LINE,2/0.97	-
chr15	22384548	22385085	538	0.136	-	Deletion	ND	-	-	-	-	-	-
chr10	61983870	61984047	178	0.773	-	Deletion	Insertion event	-	-	-	AluYb8/SINE	-/-	-
chr6	32590869	32591178	310	0.136	-	Deletion	Deletion event	alt-EJ	0	21	AluSz/SINE	-/-	-
chr1	20981571	20981671	101	0.136	Filtered	Deletion	ND	-	-	-	-	-	-
chr15	77716144	77720242	4099	0.136	-	Deletion	Deletion event	NHEJ	1	121	-	-/0	-
chr17	82926016	82926196	181	0.545	Filtered	Deletion	ND	-	-	-	-	-	-
chr19	56669708	56670071	364	0.136	Filtered	Deletion	ND	-	-	-	-	-	-
chr1	108190725	108194630	3906	0.364	-	Deletion	Deletion event	alt-EJ	0	14	-	LINE,1/0.12	-
chr14	82553273	82553555	283	0.909	-	Deletion	Insertion event	-	-	-	AluYa5/SINE	-/-	-
chr6	35137028	35137628	601	0.409	Filtered	Deletion	ND	-	-	-	-	-	-
chr17	34838475	34838618	144	0.636	Filtered	Deletion	ND	-	-	-	-	-	-
chr9	23362803	23377691	14889	0.318	-	Deletion	Deletion event	NHEJ	2	15	-	LINE,1/0.165	-
chr6	45999737	46000067	331	0.909	-	Deletion	Insertion event	-	-	-	AluYb8/SINE	-/-	-
chr2	42119127	42120180	1054	0.182	-	Deletion	Deletion event	NA	0	0	L1ME1/LINE	-/-	-
chr1	91668722	91669357	636	0.227	Filtered	Deletion	ND	-	-	-	-	-	-
chr6	33125645	33125976	332	0.455	-	Deletion	Insertion event	-	-	-	AluYb8/SINE	-/-	-
chr2	172689745	172691512	1768	0.136	-	Deletion	Deletion event	alt-EJ	0	2	-	LINE,2/0.82	-
chr4	66256351	66257772	1422	0.273	-	Deletion	Deletion event	NHEJ	9	0	L1P1/LINE	-/-	-
chr12	29890829	29891009	181	0.227	-	Deletion	Insertion event	-	-	-	-	SINE,1/0.782	-
chr8	55767105	55767211	107	0.545	Filtered	Deletion	ND	-	-	-	-	-	-
[truncated: 12,395 more rows]

## Sheet: Table S6
Table S6: List of polymorphic intrachromosomal translocations and inversions in the 11 Japanese individuals
Chr	Start	End	Distance (bp)	Types	Manual review with IGV	Allele frequency
chr1	206052519	206058912	6394	Intra-chromosomal translocation	Tandem duplication	0.272727
chr10	5169111	5169446	336	Intra-chromosomal translocation	Tandem duplication	0.136364
chr10	7526478	7526988	511	Intra-chromosomal translocation	Tandem duplication	0.136364
chr11	46721052	46722120	1069	Intra-chromosomal translocation	Tandem duplication	0.227273
chr11	55664129	55678392	14264	Intra-chromosomal translocation	Tandem duplication	0.272727
chr11	56697722	56708339	10618	Intra-chromosomal translocation	Tandem duplication, wthin olfactory receptor gene region	0.318182
chr12	79760929	79769033	8105	Intra-chromosomal translocation	Tandem duplication	0.181818
chr12	123911268	123912510	1243	Intra-chromosomal translocation	Tandem duplication	0.136364
chr15	52523968	52524851	884	Intra-chromosomal translocation	Tandem duplication	0.227273
chr16	22687959	22689425	1467	Intra-chromosomal translocation	Tandem duplication	0.272727
chr17	28455930	28456160	231	Intra-chromosomal translocation	Tandem duplication	0.136364
chr17	50085673	50086304	632	Intra-chromosomal translocation	Tandem duplication	0.136364
chr17	65499941	65500399	459	Intra-chromosomal translocation	Tandem duplication	0.136364
chr18	7144265	7146737	2473	Intra-chromosomal translocation	Tandem duplication	0.136364
chr19	13626713	13628051	1339	Intra-chromosomal translocation	Tandem duplication	0.136364
chr19	37788411	37789779	1369	Intra-chromosomal translocation	Tandem duplication	0.181818
chr19	43323527	43329387	5861	Intra-chromosomal translocation	Tandem duplication	0.227273
chr2	79103039	79116630	13592	Intra-chromosomal translocation	Tandem duplication	0.136364
chr2	168975055	168975683	629	Intra-chromosomal translocation	Tandem duplication	0.272727
chr20	46788840	46789481	642	Intra-chromosomal translocation	Tandem duplication	0.136364
chr21	27626659	27627440	782	Intra-chromosomal translocation	Tandem duplication	0.136364
chr3	172691441	172691876	436	Intra-chromosomal translocation	Tandem duplication	0.454545
chr4	160940401	161010698	70298	Intra-chromosomal translocation	Tandem duplication	0.181818
chr5	17712728	17715745	3018	Intra-chromosomal translocation	Tandem duplication	0.318182
chr5	134783237	134783833	597	Intra-chromosomal translocation	Tandem duplication	0.136364
chr6	32482958	32531195	48238	Intra-chromosomal translocation	Tandem duplication, within HLA region	0.136364
chr6	35786875	35799012	12138	Intra-chromosomal translocation	Tandem duplication	0.136364
chr6	43312607	43313173	567	Intra-chromosomal translocation	Tandem duplication	0.227273
chr6	96193219	96194221	1003	Intra-chromosomal translocation	Tandem duplication	0.136364
chr7	142342133	142352611	10479	Intra-chromosomal translocation	Tandem duplication	0.227273
chr8	59222702	59224232	1531	Intra-chromosomal translocation	Tandem duplication	0.181818
chr8	116749855	116750289	435	Intra-chromosomal translocation	Tandem duplication	0.136364
chr1	16725246	234776489	218051244	Inversion	Inversion	0.181818
chr10	46283265	47379090	1095826	Inversion	Inversion	0.136364
chr10	55007430	55013430	6001	Inversion	Inversion	0.318182
chr11	55676546	55690296	13751	Inversion	Inversion	0.409091
chr12	12391397	12393621	2225	Inversion	Inversion	0.136364
chr17	43232902	43323996	91095	Inversion	Inversion	0.318182
chr2	138246675	138251019	4345	Inversion	Inversion	0.136364
chr2	183704468	183706079	1612	Inversion	Inversion	0.181818
chr21	26648356	26649502	1147	Inversion	Inversion	0.136364
chr3	44699671	44700804	1134	Inversion	Inversion	0.181818
chr3	162827590	162829875	2286	Inversion	Inversion	0.272727
chr4	87926015	87937563	11549	Inversion	Inversion	0.5
chr6	153431767	160785697	7353931	Inversion	Inversion	0.136364
chr7	40839776	40840871	1096	Inversion	Inversion	0.227273
chr7	70955984	70973851	17868	Inversion	Inversion	0.363636
chr7	107418024	107422333	4310	Inversion	Inversion	0.136364
chrX	6219007	6220350	1344	Inversion	Inversion	0.227273

## Sheet: Table S7
Table S7: Rare deletions in CDS regions
	Overlapping CDS	Non-overlapping
n=2	36	1533
n>2	57	6201
		p-value = 3.5e-05
		odds ratio 2.6
		by Fisher's exact test

## Sheet: Table S8
Table S8: Benchmarking with NA19240
Caller	Repeat information	Common	Gold-standard SV call only	Caller only	Sensitivity	Specificity	F-measure
CAMPHOR	All	12182	5318	1897	0.67482	0.89606	0.76986
	Non-repeat	5299	1731	343	0.745179	0.951934	0.835962
	Self-chain	963	777	231	0.540509	0.806533	0.647252
	Tandem repeat	3823	1823	843	0.642198	0.858033	0.73459
	Self-chain & Tandem repeat	1644	1365	862	0.508108	0.762991	0.609995
CAMPHOR (Appropriate parameter set for 20X data)	All	13146	4491	2159	0.725388	0.883379	0.796626
	Non-repeat	5404	1636	389	0.759164	0.945837	0.842281
	Self-chain	980	761	247	0.54997	0.798696	0.651398
	Tandem repeat	4303	1420	1047	0.721295	0.829534	0.771638
	Self-chain & Tandem repeat	1949	1100	927	0.603604	0.749595	0.668724
sniffles	All	6583	10303	706	0.370001	0.958617	0.533922
	Non-repeat	2592	4313	92	0.365082	0.986638	0.532956
	Self-chain	479	1235	75	0.269663	0.864621	0.411107
	Tandem repeat	2365	3013	253	0.408636	0.952693	0.571948
	Self-chain & Tandem repeat	954	1919	411	0.308468	0.870998	0.455588
SVIM(qscore ≥ 0)	All	15025	2763	66011	0.831051	0.198555	0.320529
	Non-repeat	5668	1350	43080	0.801266	0.136206	0.232833
	Self-chain	1109	635	8130	0.624483	0.120035	0.201364
	Tandem repeat	5303	567	6389	0.888714	0.443661	0.591857
	Self-chain & Tandem repeat	2652	469	9520	0.830991	0.225702	0.354987
SVIM (qscore ≥ 5)	All	11894	5512	1718	0.662957	0.904936	0.765274
	Non-repeat	4881	2116	179	0.688503	0.974326	0.806849
	Self-chain	889	843	158	0.501478	0.849093	0.630551
	Tandem repeat	4042	1610	731	0.684004	0.874528	0.767621
	Self-chain & Tandem repeat	1785	1207	886	0.565045	0.75799	0.647448
SVIM (qscore ≥ 10)	All	6315	10593	532	0.352269	0.968495	0.516626
	Non-repeat	2935	3991	74	0.412483	0.989224	0.582202
	Self-chain	528	1191	77	0.295683	0.872727	0.441712
	Tandem repeat	1915	3467	234	0.319529	0.956089	0.478981
	Self-chain & Tandem repeat	779	2085	266	0.248649	0.912529	0.390809
SVIM (qscore ≥ 20)	All	1163	15293	108	0.0648771	0.993439	0.1218
	Non-repeat	636	6194	14	0.088179	0.997943	0.16204
	Self-chain	127	1568	22	0.072738	0.852349	0.134038
	Tandem repeat	278	4865	31	0.0451423	0.993952	0.0863623
	Self-chain & Tandem repeat	89	2695	63	0.0288288	0.977801	0.0560064
SVIM (qscore ≥ 30)	All	64	16299	40	0.00336309	0.99756	0.00670358
	Non-repeat	34	6761	2	0.00471073	0.999706	0.00937728
	Self-chain	7	1684	8	0.00413956	0.466667	0.00820633
	Tandem repeat	16	5085	5	0.00196271	0.99902	0.00391772
	Self-chain & Tandem repeat	6	2770	25	0.0018018	0.991071	0.00359706
SVIM (qscore ≥ 40)	All	6	16350	17	0.000244588	0.998962	0.000489057
	Non-repeat	1	6792	0	0.00014721	1	0.000294377
	Self-chain	2	1689	3	0.00118273	0.4	0.00235849
	Tandem repeat	2	5095	0	0	1	0
	Self-chain & Tandem repeat	0	2775	14	0	0.99498	0
* The number of indels in the Gold-standard SV call were 16354 (all) 6793 (Non-repeat) 1691(Self-chain) 5095 (Tandem repeat) and 2775 (Self-chain & Tandem repeat).
* The result of a parameter set in this study was shown as CAMPHOR.
* We also found a parameter set that shows better performance for germline SV calling (CAMPHOR (Appropriate parameter set for 20X data)). This parameter set is used as default in the released version of CAMPHOR.

## Sheet: Table S9
Table S9: Proportion of repeat features of insertion and deletion sequences
	Number of events		Proportion
	Insertion	Deletion	Insertion	Deletion
Covered by a SINE	2594	144	0.771106	0.0628272
Covered by a LINE	242	185	0.0719382	0.0807155
Covered by a LTR	32	83	0.00951249	0.0362129
Covered by a retroposon	28	9	0.00832342	0.0039267
Covered by other single repeat	8	12	0.00237812	0.0052356
Covered by multiple repeats	157	365	0.0466706	0.15925
Including repeat(s)	157	1059	0.0466706	0.462042
No repeat	146	435	0.0434007	0.189791
Total	3364	2292

## Sheet: Table S10
Table S10: Combination of LINEs
Combination	same_strand	different_strand
L1HS-L1HS	1	32
L1HS-L1P1	0	9
L1PA2-L1PA2	0	3
L1P3-L1P3	2	0
L2-L2	1	0
L1PA8-L1PA8	0	1
L1M4-L1M4c	1	0
L1M4-L1M4	1	0
L1M1-L1M1	0	1
L1P4-L1P4	1	0
L1M-L1M4	1	0
L1HS-L1P3	0	1
L1P1-L1P1	0	1
L1M4a1-L1PA2	0	1
L1P1-L1PA2	0	1
L1HS-L1MA10	1	0
	9	50

[truncated: 16 more sheets: Table S11, Table S12, Table S13, Table S14, Table S15, Table S16, Table S17, Table S18, Table S19, Table S20, Table S21, Table S22, Table S23, Table S24, Table S25, Table S26]
